# Supplementary material for: Construction of JRG (Japanese reference genome) with single-molecule real-time sequencing
Source: Hum Genome Var. 2019 Jun 7;6:27. doi: 10.1038/s41439-019-0057-7 (PMC6555796; doi:10.1038/s41439-019-0057-7)
Supplement: Supplementary file 5 — Supplementary Material 3 [file 41439_2019_57_MOESM5_ESM.xlsx]

## Sheet: SupplementaryMaterial3
TMMINS	chr	start	end	i1000g_af	ACB	BEB	CEU	CHB	CLM	1KJPN	JPT	KHV	YRI	korean
13	chr1	1477854	1477854	0.1706	0.1032	0.18	0.25	0.1571	0.1917	1	0.2237	0.1316	0.2041	1
18	chr1	1993704	1993704	0.9981	1	1	1	1	1	1	1	1	1	1
57	chr1	9624025	9624025	0.9974	1	1	1	1	1	1	1	1	1	1
62	chr1	10971095	10971095	0.6755	1	1	1	1	1	1	1	1	1	1
63	chr1	11041749	11041749	0.844	1	1	1	1	1	1	1	1	1	1
64	chr1	11373885	11373885	0.4588	1	1	1	1	1	1	1	1	1	1
66	chr1	11770159	11770159	0.1419	0.1127	0.3519	0.1078	0.0702	0.1059	0.0861	0.0887	0.1923	0.0634	0
67	chr1	12565679	12565717	0.2567	0.3	0.1964	0.2553	0.2755	0.1593	0.265	0.2969	0.3642	0.2407	0
71	chr1	13470170	13470170	0.1039	0.0784	0.1442	0.1939	0.0301	0.1103	0.9991	0.1029	0.0556	0.1563	1
74	chr1	14492689	14492711	0.6365	1	1	1	1	1	1	1	1	1	1
81	chr1	17289330	17289330	0.9599	0.8182	1	1	1	0.9945	1	1	1	0.9	0
84	chr1	18049642	18049642	0.6639	1	1	1	1	1	1	1	1	1	0
87	chr1	19932945	19932945	0.6904	1	1	1	1	1	1	1	1	1	0
88	chr1	20382469	20382469	0.7004	1	1	1	1	1	0.9972	1	1	1	1
89	chr1	20463556	20463556	0.8438	1	1	1	1	1	1	1	1	1	1
93	chr1	22950454	22950454	0.25	0.2302	0.2857	0.4182	0.1136	0.1887	1	0.2426	0.1406	0.3944	1
94	chr1	23277312	23277312	0.9987	1	1	1	1	1	1	1	1	1	1
100	chr1	25529503	25529503	0.5288	1	1	1	1	1	1	1	1	1	1
101	chr1	27030606	27030606	0.5098	1	1	1	1	1	0.9991	1	1	1	0
102	chr1	27086500	27086500	0.9803	1	1	1	1	1	0.9981	1	1	1	1
104	chr1	27878472	27878472	0.9809	1	1	1	1	1	1	1	1	1	1
115	chr1	33186800	33186817	0.9847	0.9451	1	1	1	0.989	1	1	1	0.9537	1
125	chr1	37446187	37446187	0.79	1	1	1	1	1	0.9961	1	1	1	1
128	chr1	38945870	38945870	0.9115	0.9217	0.8824	0.9421	0.88	0.9444	0.9495	0.9427	0.9096	0.9087	1
131	chr1	40050405	40050405	0.0172	0.013	0.0321	0.0441	0.0055	0.0195	0.9933	0	0.0278	0.0057	1
140	chr1	45710639	45710846	0.8947	0.9535	0.8675	0.9737	0.83	0.9579	0.8231	0.8505	0.8072	0.9266	0
149	chr1	50369365	50369365	0.7767	1	1	1	1	1	1	1	1	1	0
156	chr1	54510666	54510666	0.0349	0.0176	0.0375	0.0139	0.0172	0.0625	0.0005	0.0517	0.0741	0.0096	0
157	chr1	55003057	55003057	0.7685	1	1	1	1	1	1	1	1	1	1
163	chr1	58729593	58729593	0.6328	0.8667	0.75	0.7857	0.7222	0.8	1	0.6429	0.7778	0.8684	1
164	chr1	58739645	58739645	0.0941	0.0987	0.0663	0.2031	0.1	0.0843	0.0815	0.0795	0.0128	0.1603	0
169	chr1	61393285	61393285	0.8196	0.9048	0.6744	0.5053	0.9608	0.6389	0.9542	0.9752	0.9012	0.9861	1
172	chr1	64492395	64492395	0.1926	0.0479	0.2231	0.2857	0.25	0.307	1	0.2295	0.2328	0.0526	1
187	chr1	77472789	77472789	0.258	0.1207	0.4176	0.2737	0.285	0.2151	0.3927	0.3918	0.247	0.1435	1
192	chr1	80079572	80079572	0.4272	0.6071	0.4275	0.7672	0.3407	0.6667	0.4316	0.4023	0.3333	0.5519	0
193	chr1	83123083	83123083	0.0698	0.0577	0.0405	0.0933	0.0797	0.1	0.2241	0.0875	0.0625	0.0267	0
200	chr1	87046939	87046939	0.9241	1	1	1	1	1	1	0.9895	1	0.99	0
201	chr1	88347942	88347942	0.1042	0.0407	0.0513	0.0873	0.1753	0.0966	0.207	0.142	0.1753	0.0813	0
203	chr1	88457679	88457679	0.9896	1	1	1	1	1	0.9981	1	1	1	1
211	chr1	93876121	93876138	0.9853	0.9941	0.9941	0.9516	1	0.956	1	0.995	1	1	1
220	chr1	103938233	103938233	0.9505	0.8352	1	1	1	0.9894	1	1	1	0.8045	1
221	chr1	104389532	104389532	0.209	0.3288	0.05	0.0655	0.3012	0.1728	0.305	0.338	0.2121	0.3264	0
224	chr1	105571334	105571334	0.7766	0.7651	0.7824	0.9842	0.7842	0.9529	0.7339	0.6923	0.6603	0.6733	0
227	chr1	105963338	105963338	0.3163	0.4348	0.48	0.2778	0.4	0.2969	0.9991	0.125	0.4706	0.2558	1
229	chr1	108675987	108675987	0.3963	0.5556	0.6	0.8	0.6667	0.6	1	0.75	0.8333	0.7778	1
231	chr1	111259975	111259975	0.3895	0.3333	0.4091	0.4762	0.4231	0.4559	0.3942	0.3438	0.5403	0.4167	1
236	chr1	112999691	112999691	0.6983	0.8373	0.5581	0.6198	0.6919	0.625	0.6989	0.7071	0.6914	0.8619	0
279	chr1	156004627	156004627	1	1	1	1	1	1	1	1	1	1	1
281	chr1	156735557	156735557	0.5857	1	1	1	1	1	1	1	1	1	1
285	chr1	161035894	161035894	0.9704	1	1	1	1	1	0.9991	1	1	1	1
298	chr1	167205990	167205990	0.886	0.6494	0.9826	0.9583	1	0.9783	0.9986	0.995	0.9702	0.6009	1
300	chr1	168395498	168395498	0.951	0.9935	0.8176	0.9195	1	0.9425	0.9977	0.9949	1	0.9804	1
315	chr1	179681968	179681968	0.9127	1	1	1	1	1	1	1	1	1	1
319	chr1	182138477	182138477	0.9789	1	1	0.9895	1	0.994	1	1	1	1	1
324	chr1	185187063	185187063	0.044	0.0057	0.0294	0.0427	0.0957	0.0109	0.1001	0.0561	0.0864	0.0266	0
330	chr1	191119509	191119509	0.4095	0.4394	0.5488	0.5577	0.5313	0.6538	1	0.4535	0.5833	0.4697	1
339	chr1	198397492	198397492	0.1452	0.1786	0.2	0.2561	0.0643	0.0776	0.9962	0.119	0.1702	0.1915	1
348	chr1	204195224	204195224	0.7358	1	1	1	1	1	0.9991	1	1	1	1
357	chr1	213791000	213791000	0.25	0.4609	0.1781	0.0968	0.1823	0.2711	0.1621	0.234	0.2438	0.5625	0
361	chr1	218988269	218988269	0.5923	NULL	0.8571	0.8333	1	0.9	1	0.875	0.9	0.9167	1
363	chr1	219074032	219074032	0.9786	1	1	1	1	1	0.9981	1	1	1	1
369	chr1	221654479	221654479	0.3	0.4855	0.2313	0.2895	0.321	0.3165	0.289	0.1818	0.25	0.5181	0
371	chr1	223081189	223081189	0.7417	1	1	1	1	1	0.9991	1	1	1	1
372	chr1	223347734	223347745	0.3231	0.3908	0.2184	0.2604	0.3529	0.3022	0.3053	0.32	0.3882	0.367	0
375	chr1	225372931	225372931	0.0671	0.0181	0.125	0.1304	0.0301	0.0625	0.0393	0.0974	0.0361	0.0821	0
377	chr1	225964538	225964538	0.0909	0.0542	0.0513	0.1842	0.0753	0.1379	1	0.0798	0.0556	0.1	1
378	chr1	226227771	226227771	0.8191	0.9667	0.9744	0.9537	0.9138	0.9756	0.9991	0.9844	0.939	0.9746	1
390	chr1	233934818	233934818	0.2333	0.1707	0.3088	0.3542	0.2566	0.253	0.2695	0.2202	0.2192	0.2078	1
395	chr1	235410023	235410023	0.7252	0.9253	0.6092	0.6042	0.7087	0.6421	0.5887	0.5833	0.7151	0.9909	0
403	chr1	237743989	237743989	0.0931	0.0813	0.0549	0.2024	0.087	0.0714	0.0005	0.1429	0.0353	0.1557	0
418	chr1	246009982	246009982	0.959	1	1	1	1	1	1	1	1	1	1
426	chr1	247222870	247222873	0.1142	0.2	0.0671	0.0924	0.1279	0.0852	0.1928	0.2089	0.0533	0.2895	0
442	chr10	1483710	1483710	0.2723	0.3882	0.3038	0.25	0.3526	0.1941	0.2505	0.1576	0.2905	0.3656	1
450	chr10	2562647	2562647	0.2716	0.2805	0.4082	0.4608	0.2606	0.3571	0.5758	0.3061	0.1212	0.2319	0
459	chr10	5916704	5916704	0.4779	0.6452	0.5172	0.6452	0.6857	0.7206	0.999	0.7262	0.6429	0.5833	0
466	chr10	9469018	9469018	0.2806	0.1667	0.3256	0.369	0.3558	0.3462	0.998	0.2404	0.2826	0.2344	1
473	chr10	12825144	12825144	1	1	1	1	1	1	1	1	1	1	1
482	chr10	18566017	18566017	0.1937	0.1429	0.2143	0	0.1	0.1481	1	0.1667	0.4615	0.1818	0
483	chr10	19238068	19238068	0.9394	NULL	1	1	1	1	1	1	1	1	1
488	chr10	23508108	23508108	0.3002	0.5083	0.3462	0.22	0.2927	0.4257	0.1276	0.1371	0.1688	0.4762	0
489	chr10	24557950	24557950	0.2626	0.2778	0.3065	0.5091	0.2246	0.2193	1	0.3627	0.13	0.2583	1
490	chr10	25454270	25454293	0.7791	0.8167	0.75	0.675	0.9753	0.6522	0.9995	0.9268	0.9453	0.759	1
494	chr10	28043991	28043991	0.4345	0.5823	0.3072	0.3737	0.3614	0.4253	0.493	0.4896	0.2952	0.7216	0
508	chr10	35610828	35610836	0.6344	0.6149	0.6386	0.7528	0.5909	0.6935	0.5645	0.601	0.6446	0.5841	1
518	chr10	39216800	39216800	0.9498	0.9434	0.9609	0.9867	0.9625	0.9923	0.9371	0.9408	0.9915	0.9733	0
519	chr10	39254773	39254793	1	1	1	1	1	1	0.9376	1	1	1	0
572	chr10	44825673	44825673	0.1759	0.1867	0.0833	0.1607	0.3415	0.1176	0.2697	0.2917	0.2231	0.1854	0
575	chr10	46876556	46876556	0.2224	0.1914	0.4538	0.2933	0.3704	0.1402	0.3792	0.2805	0.3818	0.0425	0
576	chr10	47023844	47023844	0.7475	1	1	1	1	1	1	1	1	1	1
581	chr10	49742433	49742433	0.9742	1	1	1	1	1	1	1	1	1	1
585	chr10	54210218	54210218	0.1102	0.0714	0.128	0.1121	0.0872	0.0964	0.0192	0.1585	0.0455	0.1908	0
588	chr10	56576045	56576045	0.4029	0.7045	0.3448	0.276	0.2039	0.3737	0.3025	0.299	0.2558	0.7409	0
592	chr10	60365100	60365100	0.2702	0.2174	0.3889	0.3971	0.3387	0.3162	0.3701	0.2692	0.2643	0.2119	1
596	chr10	63783076	63783076	0.9333	0.9615	0.8701	0.8427	0.9946	0.859	1	0.9889	1	0.9899	1
605	chr10	69784614	69784618	0.3001	0.1897	0.2765	0.3353	0.4271	0.2903	0.352	0.3265	0.4568	0.1422	0
616	chr10	74819359	74819359	0.988	1	1	1	1	1	1	1	1	1	1
621	chr10	81212445	81212445	0.9895	1	1	1	1	1	1	1	1	1	1
623	chr10	83219155	83219155	0.498	0.6648	0.4023	0.2604	0.5049	0.4053	0.4477	0.4902	0.4767	0.7455	0
632	chr10	90455315	90455315	0.2361	0.24	0.1842	0.2963	0.2945	0.2632	0.3767	0.3235	0.2597	0.1953	0
644	chr10	98735245	98735250	0.9855	0.9477	1	1	1	0.9891	1	1	1	0.9591	1
646	chr10	99580569	99580569	0.9659	1	1	1	1	1	1	1	1	1	1
651	chr10	101288328	101288330	0.6168	0.5563	0.7171	0.7753	0.485	0.8086	0.5743	0.5417	0.6474	0.5594	1
652	chr10	101728733	101728733	1	1	1	1	1	1	1	1	1	1	1
658	chr10	103992654	103992654	0.4057	0.2727	0.4667	0.5217	0.4848	0.4487	0.9991	0.4107	0.375	0.3523	1
666	chr10	116390787	116390787	0.888	1	1	1	1	1	0.999	1	1	1	1
669	chr10	119009618	119009618	0.1659	0.1474	0.2698	0.2308	0.1585	0.2237	0.1711	0.1667	0.127	0.14	1
670	chr10	119547323	119547332	0.9987	1	1	1	1	1	1	1	1	1	1
700	chr10	131512438	131512438	0.5804	1	1	1	1	1	0.9953	1	1	1	1
710	chr10	132514641	132514641	0.6849	1	1	1	1	1	0.9991	1	1	1	1
713	chr10	133004613	133004613	0.651	0.8182	0.5422	0.5533	0.6047	0.5372	0.6131	0.6607	0.6118	0.8882	0
719	chr11	356450	356450	0.93	1	1	1	1	1	1	1	1	1	1
721	chr11	428014	428014	1	1	1	1	1	1	1	1	1	1	1
728	chr11	2187925	2187925	0.9576	1	1	1	1	1	1	1	1	1	1
738	chr11	5114183	5114183	0.3445	0.3288	0.3264	0.2882	0.4471	0.321	0.418	0.4458	0.3214	0.4655	1
739	chr11	5549455	5549455	1	1	1	1	1	1	1	1	1	1	0
744	chr11	7815556	7815556	0.6558	0.4886	0.7184	0.9202	0.6602	0.8548	0.6373	0.5931	0.6059	0.4682	0
755	chr11	13016508	13016508	0.8996	1	1	1	1	1	0.9991	1	1	1	1
758	chr11	14841729	14841729	0.6486	0.7151	0.5904	0.6011	0.6429	0.7167	0.6415	0.6302	0.7202	0.6143	0
763	chr11	18378369	18378369	0.9947	1	1	1	1	1	1	1	1	1	1
765	chr11	19618916	19618916	0.9763	1	1	1	1	1	1	1	0.9933	1	1
770	chr11	23016591	23016591	0.9944	1	1	1	1	1	0.9972	1	1	1	1
771	chr11	23336971	23336971	0.2848	0.3485	0.2857	0.3913	0.2761	0.2388	0.243	0.1623	0.3067	0.442	1
772	chr11	23347666	23347666	0.9428	0.881	0.9593	0.9948	0.965	0.9725	0.9402	0.9316	0.9464	0.9455	1
775	chr11	25044085	25044085	0.2942	0.3378	0.3583	0.3917	0.2937	0.4091	0.999	0.2045	0.2581	0.2917	1
778	chr11	26580099	26580102	0.1377	0.0714	0.0774	0.1705	0.2278	0.0739	0.2855	0.2386	0.1538	0.1262	0
786	chr11	33403303	33403303	0.7112	1	1	1	1	1	0.9981	1	1	1	1
789	chr11	34375839	34375839	0.2135	0.303	0.2671	0.2414	0.1579	0.1358	0.1806	0.2267	0.1267	0.4154	0
791	chr11	36055104	36055113	0.7337	1	1	1	1	1	1	1	1	1	0
795	chr11	37684745	37684745	0.0774	0.037	0.0902	0.1667	0.0385	0.04	0.9962	0.1316	0.0915	0.0758	1
808	chr11	44942023	44942023	0.9847	1	1	1	1	1	0.9932	1	1	1	1
810	chr11	47371383	47371383	0.9932	1	1	1	1	1	1	1	1	1	1
811	chr11	47557575	47557575	0.0238	0.0075	0.06	0.0341	0.0137	0.02	1	0.0143	0.0089	0.0476	1
812	chr11	47638553	47638553	0.9881	0.9828	1	1	1	1	1	0.995	0.994	0.9861	0
814	chr11	47893238	47893238	0.99	0.9699	1	1	1	0.9947	1	0.995	1	0.9626	1
816	chr11	48727163	48727163	0.9985	1	1	1	1	1	0.9995	1	1	1	0
821	chr11	48970399	48970399	0.9814	1	1	1	1	1	1	1	1	0.9934	1
823	chr11	49695838	49695838	0.183	0.1951	0.1324	0.2246	0.2468	0.1866	0.2801	0.1148	0.1304	0.2857	0
830	chr11	54527189	54527189	0.1527	0.277	0.1543	0.1136	0.0423	0.1488	0.1474	0.1173	0.0949	0.4196	0
831	chr11	54926201	54926201	0.9671	1	0.9868	0.9121	0.9947	0.9568	0.9991	0.9889	0.9861	0.9757	0
841	chr11	61377742	61377742	0.4071	0.1186	0.3962	0.6081	0.5377	0.5741	0.9991	0.5698	0.5667	0.1032	1
846	chr11	63559621	63559621	0.2774	0.233	0.1494	0.0469	0.4903	0.2228	0.5621	0.5842	0.314	0.1591	1
848	chr11	63931437	63931437	1	1	1	1	1	1	0.9967	1	1	1	1
865	chr11	67837701	67837701	0.4561	0.1628	0.5625	0.4267	0.6479	0.4831	0.7962	0.7037	0.6467	0.1141	0
869	chr11	68443505	68443505	0.0894	0.1136	0.0698	0.1737	0.034	0.1421	0.0458	0.0347	0.0291	0.1182	0
876	chr11	69292049	69292049	0.5985	1	1	1	1	1	1	1	1	1	0
880	chr11	70803384	70803384	0.9712	1	1	1	1	1	1	1	1	1	1
886	chr11	75763446	75763446	0.9935	1	1	1	1	1	0.9991	1	1	1	1
887	chr11	76619322	76619322	0.5016	0.58	0.8111	0.7955	0.5926	0.75	1	0.5484	0.75	0.5571	1
893	chr11	81761979	81761979	0.1781	0.1125	0.1583	0.226	0.1324	0.1667	0.4009	0.25	0.1957	0.2143	1
897	chr11	86272201	86272201	0.9915	1	1	1	1	1	1	1	1	1	0
902	chr11	88646606	88646606	0.0436	0.0059	0.037	0.098	0.1145	0.0167	0.0492	0.0617	0.0183	0.0197	0
909	chr11	91044224	91044224	0.3835	1	1	0.8667	0.75	0.8889	1	0.8333	1	0.6818	1
910	chr11	91147223	91147223	0.3293	0.3182	0.3571	0.4	0.34	0.3977	0.9985	0.3125	0.375	0.2935	1
913	chr11	92329739	92329739	0.9987	1	1	1	1	1	1	1	1	1	1
916	chr11	96089966	96089968	0.3677	0.5959	0.3765	0.5495	0.1373	0.4416	0.2414	0.1804	0.1845	0.6146	0
918	chr11	96794927	96794927	0.4232	0.5643	0.623	0.625	0.2121	0.5	0.4388	0.3977	0.3038	0.592	1
919	chr11	97317908	97317908	0.1245	0.0964	0.0688	0.2848	0.086	0.1294	0.9972	0.1386	0.0974	0.1559	1
923	chr11	101925712	101925712	1	1	1	1	1	1	1	1	1	1	1
931	chr11	106299754	106299754	0.1034	0.0479	0.1038	0.2286	0.0882	0.0968	0.9991	0.1455	0.1667	0.0323	1
943	chr11	118421755	118421755	0.9876	1	1	1	1	1	1	1	1	1	0
944	chr11	118683016	118683016	0.3467	0.3412	0.1786	0.2556	0.4175	0.3736	0.5048	0.4286	0.4	0.3846	0
946	chr11	118807470	118807470	0.9893	1	1	1	1	1	1	1	1	1	1
948	chr11	119253539	119253539	0.8422	1	1	1	1	1	1	1	1	1	1
956	chr11	121260819	121260819	0.3025	0.2229	0.2976	0.2368	0.4175	0.2935	0.3669	0.3485	0.3198	0.285	0
966	chr11	126632699	126632699	0.8695	1	1	1	1	1	1	1	1	1	1
971	chr11	129127585	129127585	0.1805	0.2222	0.1538	0.1176	0.197	0.1818	0.1638	0.1831	0.16	0.3088	0
978	chr11	132125738	132125738	0.7679	1	1	1	1	1	1	1	1	1	1
979	chr11	133027804	133027804	0.7146	1	1	1	1	1	1	1	1	1	1
986	chr11	134435748	134435753	0.9959	1	1	1	1	1	0.9676	1	1	1	1
1002	chr12	1620991	1620991	0.9986	1	1	1	1	1	1	1	1	1	1
1012	chr12	5481487	5481487	0.6304	1	1	1	1	1	0.9981	1	1	1	1
1013	chr12	5617183	5617183	0.3583	0.5246	0.4	0.2404	0.37	0.4692	0.9923	0.2833	0.4804	0.4245	0
1015	chr12	6305635	6305635	0.9056	0.9884	0.9762	0.9211	0.8495	0.8846	0.8929	0.8571	0.8049	0.9905	0
1016	chr12	6362962	6362962	0.9826	1	1	1	1	1	1	1	1	1	1
1017	chr12	6403579	6403579	0.9986	1	1	1	1	1	0.9991	1	1	1	1
1019	chr12	6950074	6950074	0.9787	1	1	0.9202	1	0.954	1	1	1	0.9953	0
1029	chr12	9718566	9718566	0.1608	0.0588	0.2817	0.1316	0.189	0.1867	0.3121	0.2244	0.2292	0.0294	0
1031	chr12	11189300	11189300	0.6667	0.6567	0.6293	0.6892	0.7113	0.8095	0.7611	0.65	0.7018	0.6438	1
1032	chr12	12653569	12653569	0.9483	0.9128	0.9588	0.974	0.9412	0.9628	0.979	0.9853	0.9477	0.9318	0
1039	chr12	17674882	17674882	0.2901	0.1506	0.3228	0.3478	0.3838	0.3571	0.4411	0.4341	0.2848	0.1019	1
1049	chr12	25106528	25106559	0.2374	0.1712	0.1056	0.4357	0.244	0.1118	0.8531	0.3958	0.1905	0.3961	0
1053	chr12	26775933	26775933	0.0949	0.0114	0.0647	0.25	0.0632	0.125	0.1648	0.0895	0.0938	0.0857	0
1055	chr12	26805727	26805727	0.4677	0.4726	0.3933	0.4156	0.6382	0.4384	0.6821	0.5786	0.619	0.4451	0
1085	chr12	37973123	37973123	0.9288	0.8831	1	0.9615	0.9677	0.95	0.9767	0.9219	0.9625	0.8868	0
1086	chr12	38854389	38854391	0.2431	0.3506	0.1034	0.0729	0.3058	0.0798	0.3175	0.3137	0.3605	0.3426	0
1094	chr12	43524179	43524179	0.7784	0.6294	0.8354	0.6117	0.9947	0.7253	0.9588	0.9628	0.9857	0.6748	1
1095	chr12	45025772	45025772	0.2336	0.121	0.4167	0.1818	0.1961	0.2466	1	0.2946	0.3302	0.125	1
1102	chr12	49611831	49611831	0.6867	1	1	1	1	1	1	0.9902	1	1	0
1103	chr12	51498895	51498895	0.9566	1	1	1	1	1	1	1	1	1	0
1106	chr12	53290716	53290716	0.9953	1	1	1	1	1	1	1	1	1	1
1108	chr12	54209274	54209274	0.9913	1	1	1	0.9951	1	1	1	1	1	0
1110	chr12	55334399	55334399	0.4411	0.5422	0.408	0.4796	0.4333	0.5526	0.3413	0.3086	0.3547	0.4671	0
1113	chr12	57191973	57191973	0.9692	1	1	1	1	1	0.9991	1	1	1	1
1116	chr12	58726315	58726315	0.2348	0.2529	0.2262	0.1	0.3529	0.0924	0.3982	0.305	0.2927	0.271	0
1117	chr12	59832056	59832056	0.7223	1	1	1	1	1	1	1	1	1	1
1119	chr12	61061267	61061267	0.3931	0.1307	0.5756	0.3723	0.5859	0.5368	0.4127	0.4406	0.3895	0.1402	1
1123	chr12	63305014	63305014	0.2971	0.3966	0.2384	0.2447	0.201	0.4355	0.2638	0.2941	0.2151	0.3624	0
1124	chr12	64783848	64783848	0.9848	1	1	1	1	1	1	1	1	1	1
1130	chr12	71139972	71139974	0.2789	0.4178	0.2683	0.339	0.2011	0.3232	0.2617	0.1739	0.2099	0.4231	0
1139	chr12	77990098	77990108	0.2858	0.5526	0.2071	0.1712	0.2563	0.3148	0.2152	0.2101	0.4214	0.3889	0
1143	chr12	78777421	78777421	0.2209	0.125	0.1389	0.3944	0.1692	0.2241	0.9991	0.2833	0.1757	0.254	1
1152	chr12	86259792	86259795	0.9444	0.9598	0.9138	0.8474	0.9903	0.8883	1	0.995	1	0.9725	1
1154	chr12	87477046	87477046	0.1346	0.0547	0.1182	0.2432	0.1296	0.1803	0.9995	0.1667	0.181	0.0556	1
1156	chr12	88343484	88343484	0.1299	0.1119	0.1066	0.1364	0.1133	0.2143	0.9971	0.1039	0.1452	0.1282	0
1160	chr12	94868534	94868534	0.2673	0.069	0.2439	0.3387	0.4355	0.3506	0.5005	0.4624	0.2222	0.0688	1
1161	chr12	95195689	95195689	0.1158	0.025	0.1186	0.2209	0.1231	0.1	0.999	0.1019	0.0333	0.2239	1
1163	chr12	96119943	96119943	0.1857	0.1154	0.1216	0.1845	0.4417	0.1875	0.3816	0.2465	0.3548	0.1348	0
1167	chr12	101747636	101747643	0.7016	0.7153	0.6467	0.5215	0.8708	0.488	0.8573	0.8554	0.8354	0.7732	1
1175	chr12	107809487	107809487	0.2459	0.5556	0.2647	0.5862	0.044	0.4107	0.1312	0.0739	0.2153	0.6016	0
1176	chr12	107914290	107914290	0.7182	0.9368	0.5581	0.6771	0.6716	0.6702	0.605	0.5882	0.7035	0.9227	1
1182	chr12	110178828	110178828	0.9735	1	1	1	1	0.9942	1	1	1	1	1
1191	chr12	115293288	115293288	0.1658	0.12	0.1486	0.1111	0.2313	0.1221	0.2899	0.3108	0.1813	0.1216	0
1196	chr12	117152017	117152017	0.0265	0	0.0064	0	0.0974	0.0057	0.061	0.0615	0.0316	0	0
1197	chr12	118295184	118295184	0.0946	0.2384	0.023	0.1848	0.0049	0.0824	0.0574	0.0686	0.0058	0.1651	0
1198	chr12	120621961	120621961	0.1245	0.0172	0.1	0.0723	0.325	0.0266	0.2716	0.1647	0.338	0.0464	0
1199	chr12	120746038	120746038	0.1227	0.0284	0.0977	0.0052	0.301	0.0053	0.2162	0.2451	0.2882	0.0136	0
1200	chr12	121052772	121052772	0.9914	1	1	1	1	1	0.9981	1	1	1	1
1203	chr12	122902424	122902424	0.996	1	1	1	1	1	0.9991	1	1	1	1
1211	chr12	124999904	124999904	0.9894	1	1	1	1	1	0.9995	1	1	1	1
1214	chr12	125316618	125316618	0.777	0.9207	0.82	0.4314	0.7971	0.7093	0.8431	0.7292	0.8253	0.9014	1
1218	chr12	127153620	127153657	0.7901	0.6364	0.8046	0.6146	0.9903	0.6649	0.9972	0.9951	1	0.6273	0
1219	chr12	127229747	127229766	0.1211	0.0811	0.0643	0.2742	0.0305	0.1014	1	0.1742	0.0563	0.2254	1
1226	chr12	130055052	130055052	0.9866	1	1	1	1	1	1	1	1	1	1
1230	chr12	130660325	130660325	0.4211	0.3487	0.5	0.5133	0.4511	0.5373	0.5222	0.4489	0.5769	0.3564	1
1245	chr13	18653028	18653028	0.9986	1	1	1	1	1	1	1	1	1	1
1260	chr13	22679414	22679414	0.9969	1	1	1	1	1	0.9991	1	1	1	1
1261	chr13	23006720	23006721	0.5959	0.4253	0.5575	0.7031	0.7621	0.6398	0.7031	0.74	0.5765	0.3591	1
1267	chr13	24937876	24937876	0.2381	0.3162	0.1688	0.1397	0.3415	0.0989	0.2979	0.3671	0.1806	0.4706	0
1274	chr13	26972770	26972770	0.7426	1	1	1	1	1	0.9958	1	1	1	1
1279	chr13	28584809	28584809	0.9885	1	1	1	1	1	0.9991	1	1	0.9856	1
1310	chr13	48912442	48912444	0.9961	1	1	1	1	1	1	1	1	1	1
1314	chr13	50963171	50963171	0.2215	0.2574	0.2986	0.2432	0.1633	0.2846	0.9927	0.1792	0.2955	0.2787	0
1318	chr13	52893262	52893262	0.9968	1	0.9925	0.9942	1	0.9848	1	1	1	1	1
1334	chr13	64251734	64251734	0.4377	0.3158	0.4928	0.5	0.5688	0.4474	0.6704	0.5946	0.5441	0.3466	1
1336	chr13	67329322	67329322	0.4774	0.451	0.4196	0.5385	0.6379	0.4231	1	0.6731	0.6122	0.5583	1
1343	chr13	72653253	72653253	0.7204	0.5435	0.8265	0.8833	0.8981	0.8019	0.989	0.8558	0.8214	0.5714	1
1351	chr13	78077552	78077552	0.365	0.4219	0.4407	0.4556	0.2676	0.4531	0.441	0.4167	0.3226	0.3651	1
1354	chr13	78697466	78697466	1	1	1	1	1	1	0.9991	1	1	1	1
1359	chr13	84345473	84345484	0.985	0.9828	0.9943	0.9526	1	0.9579	1	1	1	0.9909	1
1365	chr13	85766014	85766017	0.2948	0.1429	0.3214	0.2083	0.5694	0.2662	0.5638	0.4468	0.6071	0.1727	0
1368	chr13	86426898	86426898	0.0667	0.0542	0.0926	0.1071	0.0112	0.0659	0.0098	0.0733	0.0309	0.1286	0
1373	chr13	88458706	88458706	0.1619	0.1857	0.1594	0.3448	0.093	0.1299	0.5761	0.1613	0.1392	0.3714	0
1377	chr13	89467768	89467768	0.3854	0.2215	0.4359	0.3936	0.5108	0.3412	0.6527	0.5934	0.3684	0.2571	1
1378	chr13	90090935	90090935	0.0898	0.1618	0.0319	0.1364	0	0.1034	0.0813	0.0735	0.0288	0.25	0
1387	chr13	93453566	93453566	0.2348	0.226	0.1389	0.3367	0.4097	0.2403	0.3047	0.3017	0.3485	0.1667	0
1390	chr13	95195647	95195647	0.3883	0.4219	0.4	0.4	0.3571	0.4063	0.9981	0.4348	0.4375	0.371	0
1394	chr13	97852874	97852874	0.2102	0.25	0.2963	0.3913	0.1094	0.1959	0.9971	0.1286	0.1373	0.2797	1
1406	chr13	102694504	102694507	0.9112	0.9828	0.8391	0.8211	0.9559	0.7947	0.923	0.9314	0.9588	0.9953	1
1408	chr13	103643888	103643888	1	1	1	1	1	1	0.9991	1	1	1	1
1409	chr13	104244971	104244992	0.2031	NULL	1	0.9167	1	1	1	0.5	NULL	1	1
1410	chr13	104564770	104564770	0.9966	1	1	1	1	1	1	1	1	1	0
1413	chr13	105644785	105644785	0.9675	1	1	1	1	1	0.9903	1	1	1	1
1417	chr13	108690378	108690378	0.5482	0.5	0.592	0.3385	0.6893	0.5319	0.6106	0.549	0.6105	0.5727	1
1419	chr13	109048964	109048964	0.2477	0.1231	0.254	0.1949	0.3469	0.2742	1	0.4273	0.5098	0.1824	1
1423	chr13	110043600	110043600	0.4435	1	1	1	1	1	0.999	1	1	0.98	1
1443	chr13	112972801	112972801	0.8462	1	1	1	1	1	0.9991	1	1	1	1
1482	chr14	22944942	22944956	0.5195	0.0739	0.7654	0.6383	0.7323	0.4886	0.7991	0.8177	0.8092	0.0182	1
1487	chr14	25272708	25272708	0.4434	0.3793	0.4023	0.3936	0.4949	0.4326	0.5336	0.4646	0.4882	0.4954	1
1492	chr14	34374260	34374260	0.0952	0.1024	0.0402	0.0323	0.0978	0.043	0.2284	0.1538	0.1688	0.14	1
1497	chr14	36173595	36173595	0.0829	0.037	0.0779	0.0932	0.0787	0.1456	0.0654	0.0723	0.0438	0.1467	1
1503	chr14	40110481	40110481	0.2211	0.142	0.2239	0.4028	0.2958	0.3165	0.2642	0.2955	0.2	0.0797	1
1504	chr14	40123224	40123224	0.2564	0.1807	0.2803	0.4921	0.2688	0.3421	0.2688	0.2831	0.2697	0.1563	1
1506	chr14	41371069	41371069	0.1244	0.0479	0.0855	0.0536	0.1962	0.0655	0.3341	0.3115	0.2059	0.0956	0
1512	chr14	44417492	44417493	0.6276	0.8551	0.6875	0.593	0.5729	0.6096	0.5586	0.4767	0.625	0.8988	1
1516	chr14	49761132	49761132	0.8892	0.8011	0.9302	0.7526	0.9691	0.8967	0.9921	0.9802	1	0.8303	1
1528	chr14	56999617	56999620	0.3845	0.3457	0.5247	0.4844	0.4158	0.5179	0.375	0.3191	0.3671	0.1972	1
1530	chr14	57945429	57945448	0.2873	0.3161	0.1609	0.0521	0.4412	0.1526	0.4519	0.4059	0.4405	0.3227	0
1536	chr14	63802351	63802351	0.5456	0.4375	0.7356	0.6667	0.4951	0.6526	0.4472	0.4608	0.4593	0.4773	0
1537	chr14	64822374	64822374	1	1	1	1	1	1	1	1	1	1	1
1539	chr14	65796449	65796449	0.072	0.0833	0.0123	0.1058	0.0291	0.125	0.0609	0.0974	0.0183	0.1316	0
1540	chr14	66616294	66616294	0.466	0.6705	0.3953	0.151	0.4505	0.3789	0.4454	0.465	0.4765	0.7318	1
1543	chr14	69028324	69028324	0.6055	0.3563	0.5893	0.3385	0.9069	0.5707	0.887	0.905	0.8631	0.3455	0
1547	chr14	73332740	73332742	0.6395	0.5774	0.5235	0.4787	0.6818	0.6033	0.7972	0.7784	0.7143	0.729	1
1549	chr14	74462088	74462088	0.9861	1	1	1	1	1	1	1	1	1	0
1556	chr14	80488215	80488215	0.681	0.4156	0.75	0.7885	0.8537	0.8333	0.9276	0.9167	0.7722	0.3672	1
1558	chr14	81649622	81649721	0.5667	0.7256	0.6173	0.484	0.3737	0.6707	0.4788	0.5202	0.4063	0.8182	0
1566	chr14	88684236	88684236	0.986	0.994	0.9765	0.9565	1	0.9892	1	1	1	1	1
1594	chr14	105096071	105096071	0.9579	0.9922	0.9918	0.9841	0.9863	0.9737	1	0.9923	0.9732	1	1
1626	chr15	24626703	24626713	0.7959	0.7824	0.7321	0.5815	0.9541	0.6978	0.9117	0.915	0.9878	0.7952	0
1638	chr15	33739651	33739651	0.202	0.2419	0.2612	0.2	0.1667	0.1753	0.2399	0.3049	0.0821	0.2179	0
1639	chr15	33894822	33894822	1	1	1	1	1	1	0.9849	1	1	1	1
1640	chr15	34376474	34376474	0.8763	0.625	1	1	1	0.9415	0.9995	1	0.9941	0.5091	0
1642	chr15	36132570	36132570	0.5335	0.6087	0.6226	0.4746	0.7542	0.4462	1	0.7073	0.6548	0.6455	1
1650	chr15	42712111	42712111	0.0949	0.0111	0.1103	0.189	0.0688	0.1447	1	0.0508	0.0889	0.064	1
1659	chr15	47470416	47470416	0.0526	0.0872	0.1059	0.0214	0.0213	0.0106	0.0215	0.0455	0.0235	0.1084	0
1664	chr15	53873744	53873744	0.9656	0.9561	0.947	1	0.9941	1	1	0.9797	0.9828	0.9747	1
1668	chr15	56541739	56541739	0.0091	0	0.0615	0	0	0	1	0	0.0159	0	1
1673	chr15	61348448	61348448	0.08	0.0588	0.0645	0.1111	0.0161	0.0833	0.9991	0.0887	0.0616	0.175	1
1675	chr15	63082400	63082400	0.6135	0.7065	0.619	0.4615	0.7879	0.4333	0.966	0.7581	0.8804	0.5417	1
1676	chr15	66212004	66212004	0.9986	1	1	1	1	1	1	1	1	1	1
1680	chr15	68395672	68395672	0.9182	0.9659	0.8824	0.7273	0.9943	0.8138	1	1	1	0.9831	1
1686	chr15	70861418	70861418	0.2435	0.1733	0.3077	0.3936	0.2353	0.3662	0.2676	0.2692	0.2095	0.1806	0
1704	chr15	78993301	78993301	0.215	0.2469	0.2785	0.256	0.1094	0.2586	0.1904	0.1023	0.2342	0.3316	0
1706	chr15	84398524	84398524	0.8804	0.9423	0.86	0.8	0.9758	0.8333	0.9995	0.9831	0.8913	0.9583	1
1716	chr15	90551822	90551822	0.5624	0.7083	0.6667	0.7604	0.6557	0.6889	1	0.6585	0.5463	0.678	1
1718	chr15	90871542	90871542	1	NULL	1	1	1	1	1	1	NULL	1	1
1737	chr16	182788	182788	0.9597	1	1	1	1	1	1	1	1	1	1
1738	chr16	239293	239293	0.9946	1	1	1	1	1	1	1	1	1	0
1744	chr16	760468	760468	0.6315	0.75	0.6744	0.8194	0.6618	0.5	1	0.6667	0.575	0.6286	1
1756	chr16	2863523	2863523	0.9869	1	1	1	1	1	1	1	1	1	0
1766	chr16	7147060	7147060	0.8904	0.8607	0.9844	0.8813	0.9875	0.863	1	0.9539	0.9815	0.8594	0
1769	chr16	7875178	7875178	0.2781	0.2768	0.2698	0.4063	0.2035	0.2439	1	0.189	0.2857	0.4198	1
1772	chr16	9140607	9140607	0.6237	0.8312	0.4792	0.4835	0.6647	0.5733	0.7374	0.6854	0.4803	0.8693	1
1774	chr16	10040009	10040009	0.7763	1	1	1	1	1	0.9972	1	1	1	1
1782	chr16	17470922	17470922	0.6321	NULL	1	0.675	0.8333	0.625	0.9962	0.6	1	0.6364	1
1785	chr16	19321671	19321671	0.8233	0.7857	0.9178	0.9529	0.7753	0.925	0.7193	0.712	0.7805	0.7959	1
1786	chr16	20162142	20162142	0.1133	0.0658	0.1087	0.0902	0.179	0.0976	0.2299	0.1563	0.1324	0.1197	0
1789	chr16	23776031	23776031	0.3476	0.3276	0.3966	0.3777	0.3529	0.5217	0.2479	0.2277	0.3023	0.3056	0
1792	chr16	24872998	24872998	0.9893	1	1	1	1	1	0.9986	1	1	1	1
1793	chr16	26172099	26172106	0.5882	0.8059	0.5862	0.5158	0.5343	0.4894	0.5434	0.5644	0.3941	0.8227	1
1797	chr16	27941650	27941650	0.9741	1	1	1	1	1	1	1	1	1	0
1800	chr16	30752247	30752247	0.8389	1	1	1	1	1	0.9952	1	1	1	1
1835	chr16	69728986	69728992	0.3025	0.3026	0.4203	0.575	0.1684	0.5071	0.2898	0.2771	0.2303	0.2262	0
1838	chr16	70087896	70087939	0.1686	0.3861	0.0422	0.0349	0.1368	0.0435	0.1289	0.1868	0.1824	0.4514	0
1847	chr16	79770131	79770131	0.3852	0.1852	0.4091	0.49	0.4375	0.3684	0.9981	0.5364	0.5732	0.1985	1
1848	chr16	80183527	80183527	0.2444	0.2101	0.1554	0.47	0.2945	0.1731	0.3987	0.3425	0.2029	0.2803	1
1850	chr16	80763272	80763272	0.9985	1	1	1	1	1	0.9981	1	1	1	1
1860	chr16	86013934	86013934	0.6852	1	1	1	1	1	1	1	1	1	1
1863	chr16	86986874	86986874	0.9809	0.9675	1	1	1	1	1	1	1	0.9643	1
1865	chr16	87502299	87502299	0.8273	1	1	1	1	1	0.9981	1	1	1	1
1898	chr17	1219664	1219664	0.9967	1	1	1	1	1	0.9981	1	0.9942	1	1
1900	chr17	1276786	1276786	0.9516	1	1	1	1	1	0.9962	1	1	1	1
1904	chr17	2719770	2719770	0.9946	1	1	1	1	1	1	1	1	1	1
1907	chr17	3899261	3899261	0.9404	1	1	1	1	1	1	1	1	1	1
1908	chr17	4384079	4384079	0.4985	0.4408	0.6429	0.6929	0.4402	0.5897	0.5266	0.4773	0.4527	0.4897	1
1909	chr17	4790733	4790733	0.989	1	1	0.994	1	0.9921	0.9981	1	1	1	1
1918	chr17	7302557	7302557	0.9987	1	1	1	1	1	1	1	1	1	1
1920	chr17	8166153	8166153	1	1	1	1	1	1	1	1	1	1	1
1921	chr17	8409775	8409775	0.3793	0.5059	0.3333	0.4053	0.265	0.2926	0.3763	0.3317	0.3353	0.5545	0
1923	chr17	9414088	9414088	0.1038	0.0902	0.1771	0.2333	0.0809	0.0571	0.9971	0.0789	0.0909	0.1016	1
1926	chr17	9901444	9901448	0.0782	0.0227	0.046	0.2604	0.0631	0.1632	0.0672	0.0343	0.0291	0.0091	0
1936	chr17	14624337	14624337	0.2705	0.4	0.2467	0.1981	0.2759	0.1829	0.3028	0.3158	0.2857	0.3514	0
1942	chr17	19910327	19910327	0.0422	0.0057	0.0116	0.0172	0.1117	0	0.0935	0.0957	0.0882	0.014	0
1951	chr17	26683715	26683715	0.9951	1	1	1	1	1	0.9947	1	1	1	0
1953	chr17	26821849	26821849	0.5585	1	1	1	1	1	0.9991	0.9565	1	0.9688	0
1954	chr17	26848282	26848282	0.9955	1	1	1	1	1	1	1	1	1	0
1955	chr17	26857717	26857717	0.9091	1	1	1	1	1	0.9981	1	1	1	0
1963	chr17	33357030	33357030	1	1	1	1	1	1	1	1	1	1	1
1966	chr17	34346395	34346395	0.9457	1	1	1	1	0.9921	0.9981	1	1	1	1
1972	chr17	40523190	40523190	0.9797	1	1	1	1	1	0.9991	1	1	1	1
1975	chr17	43413675	43413675	0.2831	0.2118	0.3735	0.343	0.4235	0.2074	0.3884	0.3586	0.2235	0.1636	1
1979	chr17	48089820	48089820	0.8999	0.8272	0.9815	0.8539	0.9559	0.8663	0.962	0.9747	0.9533	0.8396	0
1981	chr17	50041127	50041127	1	1	1	1	1	1	1	1	1	1	1
1985	chr17	52953848	52953848	0.2027	0.1351	0.2016	0.3452	0.1733	0.3433	0.2002	0.1389	0.1761	0.254	0
1989	chr17	59551584	59551584	0.1563	0.0929	0.2232	0.3056	0.0696	0.1232	1	0.1439	0.1216	0.2417	1
1992	chr17	63547438	63547442	1	1	1	1	1	1	0.9991	1	1	1	1
1994	chr17	65970817	65970817	0.3684	0.2941	0.5294	0.3425	0.7717	0.4919	0.8636	0.6279	0.859	0.25	0
1997	chr17	66931725	66931725	0.1498	0.1951	0.1827	0.1111	0.1346	0.13	0.9941	0.1714	0.14	0.1061	0
1999	chr17	68005992	68005992	1	1	1	1	1	1	0.9972	1	1	1	0
2001	chr17	69879221	69879221	0.2665	0.4603	0.22	0.2344	0.2407	0.1761	0.2677	0.2877	0.1692	0.5667	0
2006	chr17	73051761	73051761	0.9726	1	1	1	1	1	1	1	1	1	1
2009	chr17	75298386	75298386	0.9406	1	1	1	1	1	1	1	1	1	1
2010	chr17	76073593	76073593	0.9953	0.9942	1	1	1	1	1	1	1	1	0
2013	chr17	77103709	77103709	0.8487	0.9527	0.7647	0.7765	0.8198	0.82	0.9382	0.9518	0.7826	0.9778	1
2025	chr17	80082249	80082249	0.9774	1	1	1	1	1	1	1	1	1	1
2030	chr17	81007861	81007861	0.6166	0.8704	0.4884	0.5677	0.5294	0.5805	0.5579	0.495	0.5357	0.9167	1
2035	chr17	81336422	81336422	0.9881	1	1	1	1	1	0.9991	1	1	1	1
2036	chr17	81352882	81352882	0.7959	0.7132	0.8406	0.9056	0.8022	0.8286	0.854	0.8218	0.7222	0.7553	0
2056	chr18	2066603	2066603	0.612	0.6301	0.4286	0.4602	0.7102	0.6938	0.6894	0.628	0.8176	0.6461	1
2057	chr18	3618707	3618707	0.9802	1	1	1	1	1	0.9991	1	1	1	1
2058	chr18	3669122	3669122	0.1001	0.1386	0.1027	0.1781	0.1319	0.1205	0.1262	0.0955	0.0183	0.0645	0
2059	chr18	4874672	4874672	0.789	1	1	1	1	0.9906	1	0.9906	0.9848	0.9732	1
2060	chr18	8963713	8963713	0.9906	1	1	1	1	1	1	1	1	1	1
2071	chr18	13982057	13982057	0.993	1	1	1	1	1	1	1	1	0.9901	1
2106	chr18	22550728	22550728	0.8257	0.875	0.7816	0.9632	0.8252	0.8158	0.817	0.8529	0.686	0.8028	1
2108	chr18	23577367	23577367	0.4222	0.6935	0.7051	0.4545	0.82	0.6053	0.9971	0.7931	0.7143	0.8036	1
2111	chr18	25887655	25887655	0.529	0.6371	0.575	0.6558	0.5313	0.6667	0.5518	0.48	0.5726	0.5805	1
2117	chr18	29951909	29951909	0.0975	0.0952	0.1139	0.1746	0.0756	0.0591	0.0771	0.0793	0.1588	0.0461	0
2122	chr18	33116802	33116811	0.1547	0.3795	0.0698	0.0729	0.1324	0.1022	0.112	0.0891	0.0988	0.3204	0
2124	chr18	37283952	37283952	0.8364	1	1	1	1	1	0.9991	1	1	1	1
2126	chr18	40598044	40598044	1	1	1	1	1	1	1	1	1	1	1
2131	chr18	48671984	48671984	0.9305	0.8161	0.9943	0.9263	1	0.9355	1	1	1	0.7955	1
2135	chr18	51423423	51423423	0.7757	0.7089	0.7037	0.7234	0.89	0.744	0.8701	0.8646	0.9122	0.699	1
2144	chr18	57062203	57062203	0.3952	0.7244	0.1494	0.1737	0.4192	0.2181	0.3377	0.3131	0.4198	0.83	0
2152	chr18	61107763	61107763	0.1765	0.2281	0.1429	0.087	0.1842	0.1901	0.3186	0.2347	0.2097	0.3019	0
2153	chr18	61644856	61644865	0.5613	0.7464	0.5724	0.6534	0.449	0.5783	0.444	0.4278	0.3974	0.7268	1
2158	chr18	63264905	63264905	0.983	0.9921	1	1	1	0.9922	0.9981	1	0.9851	0.9888	1
2164	chr18	65820051	65820051	0.2151	0.1071	0.186	0.32	0.2838	0.2556	0.9972	0.3	0.2442	0.1333	1
2172	chr18	73171962	73171962	0.4483	0.7	0.6429	0.875	1	0.8333	1	0.6667	1	0.7917	1
2192	chr18	78645474	78645474	0.2936	0.3981	0.3333	0.15	0.2308	0.3558	0.9971	0.3375	0.3939	0.2636	1
2230	chr19	1328034	1328034	0.2312	0.1154	0.306	0.4508	0.0706	0.2203	0.9953	0.2838	0.1164	0.4154	0
2237	chr19	3128203	3128203	0.9934	1	1	1	1	1	1	1	1	1	0
2241	chr19	3742712	3742712	0.9901	1	1	1	1	1	1	1	1	1	1
2243	chr19	3990071	3990071	0.9895	1	1	1	1	1	0.9944	1	1	1	0
2249	chr19	4739271	4739271	1	1	1	1	1	1	0.8582	1	1	1	1
2254	chr19	6626296	6626296	0.5964	0.6325	0.3902	0.4421	0.8112	0.4086	0.85	0.8041	0.7183	0.6	1
2256	chr19	6991964	6991965	0.2236	0.3451	0.1447	0.2867	0.2013	0.1059	0.2459	0.2014	0.1481	0.5081	1
2258	chr19	7102803	7102803	0.1714	0.0741	0.2326	0.2429	0.225	0.1596	1	0.234	0.1413	0.1053	1
2261	chr19	8621718	8621718	0.8061	1	1	1	1	1	1	1	1	1	1
2263	chr19	8889008	8889008	0.9026	1	1	1	1	1	0.9963	1	1	1	0
2264	chr19	9066911	9066911	0.9882	1	1	1	1	1	0.9991	1	1	1	1
2268	chr19	10715007	10715007	1	1	1	1	1	1	0.9981	1	1	1	1
2278	chr19	15866491	15866491	0.2526	0.2045	0.4138	0.3229	0.2136	0.3351	0.2848	0.2129	0.2151	0.1364	0
2280	chr19	16057641	16057785	0.4993	0.5176	0.6369	0.5895	0.4175	0.5978	0.3764	0.402	0.4405	0.4626	0
2281	chr19	16256453	16256453	0.9986	1	1	1	1	1	0.9991	1	1	1	1
2282	chr19	18116846	18116846	0.3192	0.3413	0.3806	0.4597	0.1623	0.2877	0.9961	0.3025	0.25	0.4241	1
2285	chr19	19116471	19116471	0.3831	0.4182	0.4554	0.5	0.1905	0.4206	1	0.3356	0.2705	0.5	1
2292	chr19	22180935	22180935	0.9983	1	1	1	1	1	0.9991	1	1	1	1
2295	chr19	23466452	23466452	0.8981	1	1	1	1	1	0.9991	1	1	0.9947	0
2297	chr19	23828498	23828498	0.9889	1	1	1	1	1	1	1	1	1	1
2299	chr19	23850382	23850382	1	1	1	1	1	1	0.9991	1	1	1	0
2301	chr19	24082669	24082669	1	1	1	1	1	1	1	1	1	1	0
2307	chr19	28732922	28732922	0.4389	0.5	0.5846	0.454	0.4277	0.3779	0.4356	0.4326	0.4706	0.5947	0
2310	chr19	29364877	29364877	0.362	0.3621	0.3162	0.5385	0.6379	0.3571	0.4831	0.5465	0.5192	0.3837	1
2314	chr19	33458810	33458810	0.6299	1	1	1	1	1	0.9991	1	1	1	1
2320	chr19	38131836	38131836	0.5531	0.5759	0.4605	0.3516	0.6648	0.4941	0.6276	0.599	0.6268	0.6684	0
2321	chr19	38546808	38546808	0.9869	1	1	1	1	1	1	1	1	1	0
2324	chr19	39795753	39795753	0.8416	1	1	1	1	1	1	1	1	1	1
2325	chr19	39905478	39905478	0.9711	1	1	1	1	1	0.9991	1	1	1	0
2330	chr19	41510088	41510088	0.9646	1	1	1	1	1	1	1	1	1	1
2332	chr19	43517413	43517413	0.9987	1	1	1	1	1	1	1	1	1	1
2333	chr19	43665725	43665725	0.9466	1	1	1	1	1	0.9981	1	1	1	1
2336	chr19	45325154	45325154	0.9707	1	1	1	1	1	1	1	1	1	1
2339	chr19	47419530	47419530	0.9455	1	1	1	1	1	1	1	1	1	1
2342	chr19	49169513	49169513	0.3081	0.4425	0.3895	0.349	0.2282	0.2527	0.1223	0.1078	0.2706	0.4404	0
2355	chr19	55488872	55488872	1	1	1	1	1	1	0.9971	1	1	1	1
2363	chr19	56914164	56914164	0.3761	0.602	0.58	0.5781	0.319	0.4643	0.3008	0.2347	0.2222	0.6719	1
2366	chr19	58488284	58488284	0.3519	0.5	0.4688	0.2778	0.4444	0.537	1	0.3056	0.56	0.4474	1
2368	chr2	158188	158188	0.7496	0.7	0.5972	0.821	0.8554	0.6857	0.8689	0.8506	0.8788	0.7561	0
2388	chr2	2750490	2750490	0.9704	1	1	1	1	1	0.9937	1	1	1	0
2390	chr2	3046162	3046162	0.6035	1	1	1	1	1	1	1	1	1	1
2398	chr2	4452406	4452406	0.9555	1	1	1	1	1	0.9942	1	1	1	1
2402	chr2	5488559	5488559	0.8466	0.733	0.907	0.8936	0.896	0.9309	0.8679	0.8041	0.9302	0.7176	1
2419	chr2	12358210	12358210	0.604	0.6146	0.7667	0.8085	0.8804	0.7625	0.9981	0.7875	0.7609	0.7759	1
2423	chr2	14274483	14274483	0.6964	0.7317	0.557	0.5889	0.7113	0.6875	0.7875	0.8073	0.7099	0.7961	1
2427	chr2	19548655	19548655	0.3151	0.3125	0.2652	0.0615	0.6491	0.1667	0.6074	0.5769	0.5	0.4141	1
2435	chr2	25399817	25399817	0.5048	0.6728	0.3554	0.2292	0.6364	0.3118	0.5765	0.6053	0.488	0.73	0
2437	chr2	26714469	26714469	0.9974	0.9943	1	1	1	1	1	1	1	0.9955	1
2442	chr2	31727141	31727141	0.3554	0.2813	0.3627	0.4375	0.4592	0.3469	0.9886	0.3367	0.4091	0.2917	1
2443	chr2	31821093	31821093	0.9748	1	1	0.9894	1	0.9941	1	1	1	1	1
2444	chr2	31823417	31823417	0.9822	0.9593	1	0.9896	1	0.9945	1	1	1	0.95	1
2450	chr2	41505928	41505928	0.7486	0.6	0.7561	0.5895	0.865	0.7528	0.9112	0.9158	0.9167	0.6587	0
2461	chr2	47768960	47768960	0.9929	1	1	1	1	1	1	1	1	1	1
2472	chr2	57832933	57832933	0.7194	0.9195	0.6105	0.6094	0.7059	0.6935	0.6769	0.665	0.5465	0.9861	1
2474	chr2	61473618	61473631	0.2657	0.2532	0.2171	0.3667	0.3092	0.3269	0.2845	0.3372	0.403	0.2434	0
2490	chr2	78024500	78024500	0.0876	0.1638	0.0617	0.1078	0.0169	0.0955	0.0836	0.0633	0.0357	0.2661	0
2491	chr2	78738300	78738300	0.2211	0.1164	0.3203	0.4167	0.2143	0.3462	0.2364	0.2535	0.2266	0.0962	0
2492	chr2	80541885	80541885	0.2738	0.3607	0.4894	0.3452	0.2338	0.2431	0.2315	0.2857	0.3103	0.3679	1
2497	chr2	83932721	83932729	0.3122	0.2857	0.241	0.0885	0.5	0.1978	0.5814	0.5756	0.4932	0.2913	1
2498	chr2	84501631	84501631	0.414	0.4167	0.43	0.4714	0.3824	0.4831	0.9971	0.3333	0.5	0.3333	1
2502	chr2	86056429	86056429	0.1649	0.0682	0.1149	0.0365	0.2598	0.0368	0.36	0.3529	0.3529	0.1	0
2513	chr2	90371363	90371363	1	1	1	1	1	1	0.9044	1	1	1	0
2531	chr2	99121457	99121457	0.9522	1	1	1	1	1	0.9971	1	1	1	1
2536	chr2	105015796	105015796	0.5273	0.5345	0.5057	0.4368	0.596	0.3681	0.7367	0.7216	0.5783	0.5094	0
2544	chr2	113948973	113948974	0.5145	0.7616	0.408	0.2448	0.5147	0.2158	0.6204	0.5765	0.506	0.8692	1
2556	chr2	124294179	124294182	0.3378	0.3333	0.4275	0.3059	0.3941	0.3	0.4248	0.3647	0.4189	0.3133	1
2561	chr2	127892113	127892115	0.4195	0.6333	0.5556	0.3022	0.3421	0.3276	0.3855	0.3299	0.2595	0.6875	0
2563	chr2	129171859	129171860	0.7681	0.5575	0.907	0.8723	0.8235	0.7857	0.8838	0.8866	0.8588	0.5505	1
2564	chr2	129685909	129685909	0.0068	0	0	0	0.0556	0.0072	1	0	0.0091	0	1
2570	chr2	132026027	132026027	0.6739	0.8333	0.8043	0.8839	0.7069	0.7935	0.9972	0.7667	0.82	0.7719	0
2571	chr2	132278675	132278675	0.9926	1	1	1	1	1	0.99	1	1	1	0
2573	chr2	133504330	133504333	0.6712	0.6081	0.6304	0.6722	0.7582	0.6131	0.7769	0.7527	0.8224	0.6667	1
2575	chr2	135833725	135833725	0.588	0.7024	0.6627	0.1842	0.665	0.5169	0.5971	0.5343	0.6098	0.8786	0
2583	chr2	146765597	146765597	0.3304	0.35	0.3768	0.3291	0.3065	0.4412	0.4603	0.4155	0.3986	0.3895	0
2586	chr2	150966223	150966223	0.4118	0.3452	0.3193	0.3594	0.5573	0.45	0.598	0.5904	0.4313	0.3019	1
2593	chr2	157917517	157917517	0.9954	1	0.9941	1	1	1	1	1	1	1	0
2596	chr2	161095821	161095821	0.9957	1	1	1	1	1	0.9981	1	1	1	1
2602	chr2	169496786	169496786	0.0365	0.023	0.0174	0.029	0.0309	0.022	0.0957	0.0843	0.0488	0.0353	0
2604	chr2	171976069	171976069	0.9732	0.892	1	1	1	0.9947	1	1	1	0.9045	1
2608	chr2	177784228	177784228	0.2982	0.3562	0.2792	0.3108	0.3118	0.1628	0.3621	0.3533	0.4071	0.3765	0
2611	chr2	179475727	179475727	0.7762	1	1	1	1	1	1	1	1	1	1
2623	chr2	194058380	194058380	0.9742	0.9667	1	1	1	0.9881	1	0.9942	1	0.9167	1
2624	chr2	194362306	194362306	0.9984	1	1	1	1	1	0.9972	1	1	1	1
2631	chr2	204274158	204274158	0.9277	1	1	1	1	1	1	1	1	1	1
2633	chr2	205345784	205345898	0.5648	0.2184	0.7059	0.7842	0.6814	0.75	0.7563	0.7108	0.6265	0.0963	0
2635	chr2	206225736	206225741	0.7392	0.9261	0.6207	0.6406	0.6748	0.6737	0.6265	0.652	0.7733	0.9409	1
2637	chr2	208098602	208098602	0.8642	0.7159	0.954	0.901	0.9118	0.9263	0.9449	0.9608	0.9128	0.6545	1
2641	chr2	209956309	209956309	0.9973	1	1	1	1	1	0.9991	1	1	1	1
2643	chr2	211843631	211843631	0.1854	0.1554	0.2639	0.1615	0.241	0.142	0.2394	0.1842	0.2595	0.1438	0
2644	chr2	211981039	211981074	0.1691	0.0063	0.2192	0.0761	0.3446	0.1627	0.2736	0.2813	0.22	0.0682	0
2647	chr2	213306364	213306364	0.9922	1	1	1	1	1	1	1	1	0.9727	1
2655	chr2	218082962	218082962	0.7243	1	1	1	1	1	1	1	1	1	1
2674	chr2	232993181	232993181	0.1639	0	0.25	0.2	0.75	0.0625	1	0.1667	0.1875	0.1923	0
2676	chr2	233176494	233176606	0.811	1	1	1	1	1	1	1	1	1	0
2677	chr2	234514840	234514840	0.9778	1	1	1	1	1	1	1	1	1	0
2682	chr2	237655103	237655103	0.3566	0.3125	0.4302	0.3125	0.301	0.3947	0.2988	0.2696	0.4535	0.4	0
2701	chr2	241178755	241178755	0.996	1	1	1	1	1	1	1	1	1	0
2718	chr20	4446660	4446665	0.9882	1	0.9598	0.974	1	0.9684	1	1	1	1	1
2723	chr20	6063349	6063364	0.2579	0.1552	0.2	0.224	0.3786	0.2926	0.3796	0.404	0.2831	0.1343	1
2775	chr20	29504193	29504195	0.0524	0.0253	0.053	0.1556	0.0441	0.0227	0.9923	0.0597	0.0462	0.0507	0
2783	chr20	30153493	30153493	1	1	1	1	1	1	0.9981	1	1	1	0
2798	chr20	35564372	35564372	0.5	0.5345	0.6591	0.5	0.5357	0.525	0.9981	0.5263	0.5952	0.5952	1
2805	chr20	39582039	39582039	0.1225	0.0814	0.1563	0.2606	0.099	0.2442	0.1133	0.0659	0.0952	0.0385	0
2811	chr20	44025528	44025528	0.9941	1	1	0.974	1	0.9946	0.9991	0.9951	1	1	1
2813	chr20	44404780	44404780	0.5791	1	1	1	1	1	0.9991	1	1	1	1
2822	chr20	48010935	48010935	0.3738	0.9643	1	0.9783	1	0.975	1	0.9815	1	1	0
2828	chr20	50258483	50258483	0.9886	0.9918	1	1	1	1	1	1	1	1	1
2831	chr20	50685681	50685681	0.1714	0.0926	0.2	0.1917	0.2688	0.1685	0.1954	0.1282	0.1884	0.1899	1
2834	chr20	51740560	51740560	0.9862	1	1	1	1	1	1	1	1	1	1
2835	chr20	53415694	53415694	0.9857	1	1	1	1	1	0.9991	1	1	1	1
2838	chr20	54942783	54942783	0.1932	0.4435	0.1852	0.3276	0.0545	0.1453	0.1014	0.1071	0.1111	0.4157	1
2841	chr20	55625486	55625486	1	1	1	NULL	1	1	0.9991	1	1	1	1
2842	chr20	55738278	55738278	0.0748	0.125	0.0634	0.1	0.0662	0.0577	0.0215	0.0781	0.0385	0.1071	0
2847	chr20	58520304	58520304	0.279	0.2545	0.3	0.5	0.1644	0.1471	0.9971	0.3158	0.1702	0.4295	1
2854	chr20	60764341	60764341	0.951	1	1	1	1	1	0.9991	1	1	1	1
2857	chr20	61337312	61337312	0.6261	1	1	1	1	1	0.9991	1	1	1	1
2860	chr20	61444270	61444270	0.9768	1	1	1	1	1	1	1	1	1	1
2864	chr20	61795137	61795137	0.9226	1	1	1	1	1	1	1	1	1	1
2876	chr20	62504419	62504419	0.5927	1	1	1	1	1	1	1	1	1	1
2882	chr20	63158462	63158462	0.8619	1	1	1	1	1	0.9951	1	1	1	1
2954	chr21	19024015	19024015	0.55	0.566	0.6176	0.661	0.6667	0.6204	0.9991	0.5263	0.6154	0.6087	1
2956	chr21	20588483	20588483	0.077	0.0542	0.0432	0.1369	0.0202	0.118	0.9981	0.044	0.061	0.1436	0
2957	chr21	21097962	21097962	0.6421	0.3642	0.6145	0.7849	0.7889	0.7941	0.8105	0.8023	0.7727	0.375	1
2969	chr21	24981925	24981925	0.3389	0.1127	0.425	0.5	0.4649	0.442	1	0.44	0.4375	0.0704	1
2971	chr21	25880083	25880083	0.0835	0.026	0.0764	0.1081	0.0272	0.131	1	0.0519	0.125	0.125	1
2976	chr21	29010510	29010510	0.9071	1	1	1	1	1	0.9991	1	1	1	1
2977	chr21	29118275	29118275	0.9961	1	1	1	1	1	1	1	1	1	0
2985	chr21	37685535	37685535	0.212	0.1452	0.1739	0.1857	0.3173	0.2742	1	0.2283	0.2609	0.1207	1
2986	chr21	37707735	37707735	0.5445	1	1	1	1	1	1	1	1	1	1
2987	chr21	38059655	38059655	0.988	1	1	1	1	1	1	1	1	1	1
2988	chr21	38508035	38508035	0.5273	1	1	1	1	1	1	1	1	0.9889	1
2989	chr21	38914020	38914030	0.5992	1	1	1	1	1	0.9991	1	1	1	0
2994	chr21	41672845	41672845	0.9846	1	1	1	1	1	1	1	1	1	1
2997	chr21	42994336	42994336	0.9874	1	1	1	0.9851	1	0.9491	0.9826	0.9877	1	1
3003	chr21	44817899	44817899	0.5893	NULL	1	1	NULL	1	1	1	1	1	1
3026	chr21	46645268	46645268	0.4375	0.34	0.5588	0.7955	0.6923	0.4722	1	0.5385	0.54	0.6757	1
3039	chr22	12568666	12568666	0.9875	0.993	1	1	1	1	0.9892	1	1	0.9938	0
3050	chr22	16399802	16399802	0.0145	0	0.0059	0.0169	0.0161	0.0105	0.0028	0.0372	0.0058	0.0206	0
3067	chr22	19919251	19919251	0.9705	1	1	1	1	1	0.9981	1	1	1	1
3068	chr22	20252106	20252106	0.6364	1	1	1	1	1	0.9934	1	1	1	0
3079	chr22	23530492	23530492	0.2189	0.0465	0.2933	0.4313	0.2912	0.2558	0.367	0.2053	0.3182	0.0324	0
3087	chr22	30597423	30597423	0.9901	1	1	1	1	1	1	1	1	1	1
3089	chr22	31355889	31355889	1	1	1	1	1	1	1	1	1	1	1
3095	chr22	34784759	34784759	0.0987	0.0774	0.0563	0.0789	0.1453	0.0598	0.1731	0.16	0.0802	0.1486	1
3098	chr22	35397424	35397424	0.0986	0.0549	0.0529	0.0974	0.1304	0.087	0.1272	0.1047	0.141	0.1386	1
3106	chr22	38613414	38613414	0.1968	0.0952	0.1818	0.3361	0.1333	0.1321	0.9961	0.3	0.2027	0.2813	1
3110	chr22	40007384	40007384	0.7803	1	1	1	1	1	0.9962	1	1	1	0
3113	chr22	41050348	41050348	0.721	0.5988	0.8512	0.7935	0.802	0.8488	0.8822	0.8485	0.679	0.4722	1
3135	chr22	47654609	47654609	0.723	1	1	1	1	1	1	1	1	1	1
3137	chr22	48117392	48117392	1	1	1	1	1	1	0.9962	1	1	1	1
3140	chr22	48698690	48698690	0.5309	0.7246	0.4074	0.5611	0.5625	0.4805	0.5361	0.5172	0.5806	0.7874	0
3148	chr22	49276647	49276652	0.9221	0.9759	0.821	0.8626	0.99	0.7558	0.9972	0.9949	0.9873	0.9747	1
3161	chr22	50697540	50697563	0.1404	NULL	1	0.0952	0	0.6667	1	0.05	0	0.1786	0
3180	chr3	7128504	7128504	0.1975	0.3165	0.1918	0.1698	0.1905	0.1519	0.2615	0.1688	0.1691	0.2534	0
3181	chr3	7779575	7779575	0.5114	0.4267	0.4861	0.5577	0.6576	0.487	0.6958	0.625	0.6045	0.3557	1
3187	chr3	10365837	10365837	0.7506	1	1	1	1	1	1	1	1	1	1
3190	chr3	11599655	11599655	0.0502	0.0325	0.0357	0.1204	0.0407	0.0641	0.9972	0.0133	0.0526	0.0625	0
3201	chr3	17504195	17504195	0.1078	0.0574	0.1058	0.2143	0.0775	0.049	0.9962	0.1034	0.0714	0.2063	1
3208	chr3	23256668	23256668	0.1109	0.06	0.0253	0.1385	0.1558	0.0843	0.1455	0.1776	0.1346	0.1622	0
3216	chr3	32674998	32674998	1	1	1	1	1	1	1	1	1	1	0
3219	chr3	35367773	35367773	1	1	1	1	1	1	1	1	1	1	1
3224	chr3	38358206	38358206	0.1074	0.0435	0.1429	0.2143	0.0486	0.1159	1	0.1304	0.1176	0.0676	1
3233	chr3	42346961	42346964	0.2959	0.2273	0.2849	0.2813	0.4175	0.2632	0.3287	0.385	0.2988	0.2091	0
3236	chr3	44298812	44298812	0.1733	0.1014	0.1452	0.2222	0.2154	0.1232	1	0.2463	0.2308	0.123	1
3237	chr3	45133733	45133739	0.9987	1	1	1	1	1	0.9981	1	1	1	1
3239	chr3	46840340	46840340	0.9622	1	1	1	1	1	1	1	1	1	0
3240	chr3	47431271	47431271	0.9487	0.9186	1	1	1	0.9677	1	1	1	0.7636	1
3242	chr3	47784464	47784464	0.9921	1	1	1	1	1	1	1	1	1	0
3243	chr3	48486260	48486260	0.3318	0.5	0.875	0.675	0.3333	0.6875	0.9981	0.4	0.6875	0.2188	1
3249	chr3	51596100	51596100	0.9783	1	1	1	1	1	1	1	1	1	1
3255	chr3	56731610	56731610	0.2265	0.1566	0.3971	0.1133	0.3851	0.1522	0.3048	0.2945	0.2571	0.2405	1
3268	chr3	66917048	66917048	0.3618	0.3868	0.725	0.4605	0.5192	0.5488	1	0.6429	0.8409	0.2358	1
3279	chr3	75414207	75414274	0.9509	0.9828	0.9195	0.9219	0.95	0.9574	0.9379	0.9455	0.9535	1	0
3286	chr3	79527977	79527977	0.6909	0.9342	0.6081	0.6105	0.6337	0.62	0.6715	0.6167	0.6188	0.9368	0
3287	chr3	79612872	79612872	0.9275	1	1	1	1	1	1	1	1	1	1
3292	chr3	84900611	84900611	0.5215	0.625	0.454	0.4688	0.4515	0.5263	0.4379	0.4706	0.4884	0.6727	0
3294	chr3	85548222	85548235	0.5271	0.1627	0.4702	0.5842	0.905	0.5625	0.8432	0.7903	0.7826	0.1182	1
3296	chr3	87570690	87570729	0.7123	0.5756	0.7831	0.7742	0.7602	0.8161	0.8494	0.8144	0.7563	0.5	0
3297	chr3	87601783	87601783	0.0847	0.0633	0.0976	0.0723	0.1389	0.0739	0.1112	0.0833	0.0671	0.1023	0
3304	chr3	90577058	90577058	0.9844	0.9851	1	0.9937	1	0.994	0.9897	0.9817	1	0.9942	0
3314	chr3	91438798	91438815	0.9982	1	1	1	1	1	0.9929	1	1	1	0
3329	chr3	94929820	94929820	0.9817	1	1	1	1	1	1	1	1	1	1
3332	chr3	98183496	98183496	0.48	0.6172	0.5299	0.4699	0.4157	0.4662	0.6173	0.5987	0.3786	0.6353	1
3333	chr3	98196230	98196233	0.5489	0.7244	0.5641	0.5109	0.433	0.4419	0.6225	0.6543	0.4125	0.732	1
3334	chr3	98212354	98212354	0.3465	0.3678	0.3391	0.1719	0.432	0.1436	0.5943	0.5909	0.3663	0.3455	1
3338	chr3	99180310	99180310	0.1466	0.1307	0.1628	0.2011	0.1188	0.1444	0.106	0.1485	0.1824	0.1065	1
3339	chr3	99936555	99936555	0.2471	0.2075	0.1949	0.3	0.2589	0.1875	1	0.35	0.2131	0.3333	1
3345	chr3	102829522	102829532	0.7148	0.7245	0.8365	0.7722	0.8051	0.7281	0.9051	0.8125	0.7857	0.7434	0
3347	chr3	103593531	103593531	0.4138	0.6111	0.4214	0.264	0.4261	0.4329	0.3958	0.3222	0.5267	0.625	1
3368	chr3	124922704	124922704	1	1	1	1	1	1	1	1	1	1	1
3369	chr3	125089787	125089787	0.8356	0.7529	0.9277	0.6489	0.9293	0.7384	0.986	0.9583	0.9437	0.8271	1
3381	chr3	133129956	133129956	0.992	1	1	1	1	1	1	1	1	1	1
3388	chr3	139955612	139955612	0.9617	0.8922	1	0.962	1	0.9638	1	0.9941	0.9929	0.8545	1
3389	chr3	142741197	142741197	0.1655	0.1938	0.1646	0.2215	0.1889	0.0647	0.2832	0.1923	0.223	0.1392	1
3392	chr3	145272499	145272499	0.6688	0.6477	0.6264	0.7344	0.6845	0.6064	0.7586	0.7549	0.6919	0.6091	0
3399	chr3	152893522	152893522	0.8034	0.6707	0.8049	0.8263	0.895	0.8412	0.8061	0.8283	0.9337	0.6651	1
3406	chr3	162919821	162919821	0.1894	0.2465	0.1139	0.0909	0.2284	0.1304	0.2906	0.2857	0.2333	0.2538	1
3422	chr3	174762447	174762447	0.7603	0.939	0.8605	0.8085	0.5874	0.7903	0.4939	0.5101	0.7083	0.9398	0
3423	chr3	174796724	174796724	0.3542	0.4821	0.2464	0.4136	0.3333	0.3767	0.4631	0.4813	0.363	0.6234	1
3424	chr3	175382589	175382589	0.5144	0.3523	0.5057	0.3947	0.5922	0.5263	0.6592	0.6683	0.657	0.4227	1
3428	chr3	176223142	176223142	0.3932	0.3451	0.4167	0.3766	0.539	0.4452	0.5482	0.5614	0.5159	0.4867	0
3429	chr3	176233749	176233749	0.4954	0.3807	0.4826	0.3646	0.5833	0.4632	0.5551	0.6238	0.593	0.4773	0
3433	chr3	176965985	176965988	0.4647	0.3701	0.5769	0.6	0.4242	0.6159	0.6317	0.6011	0.3397	0.3287	1
3439	chr3	183661078	183661078	0.355	0.4253	0.1839	0.2396	0.455	0.2872	0.4734	0.3713	0.3353	0.5333	1
3440	chr3	183685093	183685093	0.3596	0.4483	0.1839	0.2396	0.451	0.2766	0.4714	0.3873	0.3235	0.5377	0
3446	chr3	188516644	188516644	0.1182	0.1894	0.0725	0	0.1231	0.0407	0.1607	0.1364	0.1765	0.1771	0
3448	chr3	190241590	190241607	0.2559	0.375	0.1379	0.2316	0.1471	0.2394	0.2806	0.26	0.2093	0.4312	0
3468	chr4	660975	660975	0.0856	0.0608	0.2273	0.1613	0.0365	0.0588	0.9971	0.0305	0.0563	0.1	1
3483	chr4	3594093	3594093	0.9914	1	1	1	1	1	0.9981	1	1	1	1
3493	chr4	7947942	7947942	0.2078	0.2118	0.2134	0.1793	0.1111	0.1556	0.2044	0.3085	0.2805	0.2374	0
3497	chr4	9601620	9601620	0.0614	0.0484	0.0522	0.0804	0.0779	0.1154	0.4399	0.0179	0.0833	0.037	0
3499	chr4	11717449	11717449	0.6328	0.6131	0.6706	0.7181	0.63	0.6263	0.6583	0.6563	0.619	0.5654	0
3504	chr4	15615473	15615473	1	1	1	1	1	1	0.9971	1	1	1	1
3509	chr4	21532966	21532966	0.1038	0.1358	0.1849	0.0538	0.1278	0.0769	0.1387	0.0608	0.0962	0.1118	0
3513	chr4	25988555	25988555	0.0857	0.0886	0.0443	0.0444	0.1111	0.1159	0.1308	0.0795	0.1013	0.1755	0
3518	chr4	27948169	27948169	0.5884	0.6556	0.6875	0.4688	0.6944	0.5727	0.9981	0.7083	0.7755	0.6279	1
3524	chr4	37357175	37357175	0.0796	0.046	0.05	0.0614	0.2467	0.0562	0.0727	0.0602	0.0741	0.0667	0
3526	chr4	38754413	38754413	0.5159	1	1	1	1	1	0.9991	1	1	1	1
3531	chr4	44417615	44417615	0.7652	0.7215	0.8782	0.8614	0.6818	0.8596	0.7736	0.7637	0.6375	0.7704	1
3574	chr4	52081945	52081945	0.3704	0.266	0.5	0.3462	0.3519	0.5104	1	0.5	0.4516	0.1383	1
3578	chr4	53923793	53923802	0.5934	0.5529	0.7658	0.5729	0.549	0.5667	0.5748	0.6082	0.5875	0.5888	1
3584	chr4	56876333	56876333	0.2899	0.4261	0.1494	0.2105	0.2574	0.3564	0.2283	0.201	0.1802	0.5045	0
3588	chr4	60190268	60190268	0.1425	0.0407	0.2667	0.0588	0.3198	0.0852	0.1681	0.1944	0.209	0.0762	0
3593	chr4	67098160	67098160	0.2622	0.25	0.3558	0.4722	0.1525	0.2685	1	0.1803	0.2456	0.2719	1
3596	chr4	69220530	69220533	0.9577	0.8837	1	1	1	0.9837	0.9977	1	1	0.8551	1
3605	chr4	73267225	73267225	0.5125	0.5227	0.5233	0.6263	0.5097	0.4255	0.4641	0.4545	0.6235	0.4583	1
3612	chr4	76019526	76019526	0.9486	1	1	1	1	1	0.9972	1	1	1	1
3618	chr4	79783587	79783590	0.9846	0.9805	1	1	1	0.9942	1	1	1	0.9684	1
3620	chr4	81708994	81708994	0.2772	0.3623	0.1884	0.5213	0.2603	0.2929	0.2394	0.1849	0.2	0.375	0
3623	chr4	87863218	87863218	0.3675	0.5306	0.4362	0.4545	0.4875	0.4259	0.9961	0.4314	0.45	0.2763	0
3626	chr4	91014948	91014950	0.2383	0.0824	0.3082	0.3951	0.2931	0.2938	0.3178	0.3563	0.4545	0.019	0
3627	chr4	91046151	91046151	0.8795	0.9419	0.6494	0.9043	0.9091	0.9362	0.9248	0.915	0.8735	0.9128	0
3631	chr4	94492129	94492129	0.1324	0.4015	0.0823	0.0636	0.0407	0.1099	0.071	0.0926	0.0476	0.3413	0
3633	chr4	96502162	96502162	0.4706	0.4091	0.477	0.2656	0.6942	0.3158	0.5593	0.5446	0.6265	0.4409	1
3636	chr4	98761562	98761807	0.6086	0.5482	0.628	0.3789	0.78	0.4944	0.7927	0.7552	0.7439	0.5962	0
3640	chr4	102212199	102212199	0.2705	0.5172	0.18	0.2045	0.2969	0.2727	0.3078	0.1866	0.2429	0.5408	0
3649	chr4	114231005	114231005	0.9986	1	1	1	1	1	0.9981	1	1	1	1
3650	chr4	114362571	114362599	0.2031	0.2356	0.2765	0.125	0.199	0.2394	0.1405	0.1832	0.131	0.2409	0
3663	chr4	134214182	134214195	0.6524	0.6447	0.609	0.266	0.9318	0.4471	0.9934	0.9315	0.973	0.6538	0
3664	chr4	134511734	134511734	0.5422	0.4667	0.5093	0.4737	0.8169	0.4706	1	0.8306	0.75	0.4348	0
3666	chr4	135586387	135586387	0.1747	0.0581	0.2368	0.2088	0.2386	0.1839	0.2586	0.2713	0.2571	0.0467	0
3673	chr4	137377851	137377851	0.3961	0.5357	0.338	0.4386	0.4103	0.3561	0.4569	0.4366	0.4907	0.6439	1
3679	chr4	142337163	142337163	0.128	0.1481	0.0696	0.127	0.1534	0.1517	0.19	0.0909	0.2039	0.125	1
3698	chr4	156660552	156660552	0.5286	0.55	0.6136	0.5833	0.5385	0.5385	1	0.6406	0.6	0.5179	1
3700	chr4	157982644	157982653	0.995	1	1	0.9875	1	0.9938	0.9848	1	1	1	1
3705	chr4	164112996	164112996	0.1213	0.2836	0.057	0.0635	0.0407	0.0756	0.0734	0.1139	0.1063	0.3492	0
3709	chr4	167804496	167804496	0.997	1	1	1	1	1	1	1	1	1	0
3713	chr4	169913446	169913446	0.3291	0.375	0.4262	0.5921	0.2697	0.5242	0.2834	0.22	0.25	0.3852	0
3714	chr4	171367700	171367700	0.1981	0.223	0.1597	0.25	0.1667	0.1757	0.166	0.1987	0.1603	0.3361	0
3718	chr4	175048987	175048987	1	1	1	1	1	1	1	1	1	1	1
3719	chr4	176251280	176251302	0.5387	0.5123	0.4545	0.6854	0.4263	0.7857	0.4897	0.4677	0.487	0.5357	1
3724	chr4	179130756	179130805	0.5562	0.5185	0.5802	0.2632	0.7424	0.4494	0.7493	0.7056	0.6757	0.6436	1
3726	chr4	179431995	179431995	0.5804	0.4873	0.4012	0.4121	0.7632	0.4778	0.8158	0.7167	0.7533	0.6364	1
3741	chr4	187452645	187452645	0.574	0.2941	0.72	0.617	0.75	0.6203	0.8099	0.7798	0.7794	0.3221	0
3743	chr4	187673117	187673117	0.2169	0.2836	0.2	0.2407	0.2273	0.2034	0.4074	0.2973	0.2213	0.2078	1
3780	chr5	5930998	5930998	1	1	1	1	1	1	1	1	1	1	1
3781	chr5	6217985	6217985	0.2869	0.4516	0.2131	0.2024	0.3162	0.2321	0.2889	0.2955	0.3986	0.3571	1
3783	chr5	6868740	6868740	0.9832	0.9688	1	1	1	1	1	1	1	0.9722	1
3784	chr5	7262724	7262724	1	1	1	1	1	1	1	1	1	1	0
3785	chr5	7741735	7741735	0.8107	1	1	1	1	1	0.9981	1	1	1	1
3786	chr5	7845940	7845940	0.2488	0.2985	0.1493	0.4151	0.2115	0.3923	0.1988	0.1875	0.2192	0.3699	0
3787	chr5	7937089	7937089	0.1819	0.1477	0.4059	0.1667	0.1505	0.266	0.1186	0.0637	0.1686	0.1296	0
3791	chr5	10634882	10634882	0.3047	0.2857	0.3492	0.3261	0.4127	0.3108	0.3689	0.3134	0.2727	0.3154	0
3802	chr5	21875592	21875592	1	1	1	1	1	1	1	1	1	1	1
3804	chr5	22873701	22873701	0.6609	0.7188	0.7134	0.7033	0.55	0.7048	0.7117	0.6667	0.5563	0.7356	1
3811	chr5	31906185	31906185	0.5355	0.5455	0.5714	0.8288	0.3736	0.6458	0.4679	0.4489	0.4324	0.6882	0
3812	chr5	32338477	32338477	NULL	NULL	NULL	NULL	NULL	NULL	0.4626	NULL	NULL	NULL	1
3815	chr5	34459460	34459460	0.2593	0.1216	0.4286	0.4118	0.2568	0.2529	0.2847	0.2874	0.137	0.2188	1
3818	chr5	35752662	35752662	1	1	1	1	1	1	1	1	1	1	1
3819	chr5	36562617	36562617	0.7286	0.8038	0.7821	0.7857	0.672	0.7901	0.7075	0.6947	0.6375	0.8177	0
3824	chr5	42089532	42089533	0.9974	1	1	1	1	1	0.9981	1	1	1	1
3826	chr5	43416740	43416740	0.1171	0.2701	0.023	0.0156	0.0842	0.0316	0.1071	0.0735	0.1395	0.2917	0
3827	chr5	43541284	43541284	0.2387	0.15	0.1909	0.4683	0.0844	0.2109	0.9981	0.2348	0.1579	0.4179	0
3834	chr5	52531092	52531092	0.8052	0.8372	0.8103	0.7979	0.8186	0.8152	0.711	0.7574	0.7733	0.838	1
3855	chr5	73037329	73037329	0.1603	0.1131	0.0633	0.2119	0.223	0.1105	0.3304	0.2286	0.2958	0.1494	1
3856	chr5	75128425	75128425	0.5659	0.8793	0.5287	0.3737	0.5146	0.3632	0.4827	0.4951	0.407	0.9318	1
3863	chr5	78358363	78358363	0.262	0.1575	0.2845	0.1707	0.4694	0.1914	0.3805	0.4576	0.4018	0.2222	0
3867	chr5	80251897	80251897	0.5397	0.4051	0.6712	0.4677	0.6667	0.4318	0.7464	0.7619	0.6319	0.4279	0
3872	chr5	83200572	83200572	0.0366	0.025	0.0476	0.0625	0.0556	0.0167	0.0177	0.0174	0.012	0.0743	0
3874	chr5	85171463	85171463	1	1	1	1	1	1	1	1	1	1	1
3884	chr5	96516063	96516063	0.4626	0.5253	0.4706	0.5538	0.3929	0.5867	0.3749	0.3763	0.4451	0.4769	1
3889	chr5	99864310	99864310	0.3214	0.1534	0.2874	0.4316	0.3932	0.4894	0.3623	0.3775	0.3605	0.1	0
3890	chr5	100287503	100287516	0.3266	0.6509	0.1835	0.2556	0.25	0.3693	0.343	0.3098	0.2375	0.6481	0
3892	chr5	104590996	104590996	0.7934	0.8194	0.8052	0.956	0.7713	0.8356	0.6699	0.6647	0.7424	0.8495	1
3899	chr5	113146300	113146300	0.9803	0.9432	1	1	1	0.9789	1	0.9901	1	0.9541	1
3920	chr5	135778794	135778794	0.9829	1	1	1	1	1	1	1	1	1	1
3923	chr5	137794470	137794470	0.1935	0.0183	0.2533	0.1639	0.2941	0.1919	0.3107	0.2877	0.3704	0.026	1
3930	chr5	144135488	144135488	0.485	0.5943	0.4063	0.5625	0.57	0.5096	0.611	0.4674	0.6404	0.4048	1
3932	chr5	147258170	147258170	0.1528	0.1867	0.0875	0.2463	0.0952	0.2662	0.1086	0.0298	0.1646	0.1962	1
3941	chr5	157778932	157778932	0.9934	1	1	1	1	1	1	1	1	1	1
3943	chr5	159290164	159290164	0.2718	0.2055	0.3828	0.3804	0.3403	0.3333	0.3773	0.2568	0.4219	0.1056	1
3961	chr5	173765950	173765950	0.9462	1	1	1	1	1	0.9972	1	1	1	1
3978	chr5	178999619	178999619	0.2428	0.0398	0.4195	0.3125	0.2379	0.2766	0.381	0.3725	0.314	0.0045	0
3982	chr5	179594778	179594778	0.9865	1	1	1	1	1	1	1	1	1	0
4007	chr6	3776809	3776809	0.6551	1	1	1	1	1	1	1	1	1	1
4017	chr6	13128170	13128174	0.8668	0.7931	0.9709	0.9948	0.8578	0.9731	0.8894	0.8564	0.8471	0.6909	1
4022	chr6	13925069	13925069	0.63	NULL	0.5	0.6905	0.75	0.5	1	0.7143	1	0.7273	1
4023	chr6	14523508	14523508	0.6102	0.7126	0.6919	0.3594	0.7136	0.3842	0.5532	0.5637	0.6453	0.8091	1
4024	chr6	14692917	14692917	0.3514	1	NULL	NULL	NULL	0.9	0.9981	1	0.9	1	1
4026	chr6	17249730	17249730	0.0688	0.027	0.0588	0.0789	0.0357	0.1149	0.9972	0.0854	0.0643	0.0923	1
4029	chr6	18346169	18346169	0.1967	0.3446	0.3681	0.2593	0.0588	0.25	0.1057	0.1063	0.0309	0.2794	0
4035	chr6	23978129	23978129	0.3829	0.6967	0.5847	0.4884	0.2595	0.4384	0.1651	0.0641	0.3116	0.6071	1
4041	chr6	26043074	26043074	0.7846	0.88	0.6582	0.6154	0.8605	0.7024	0.9065	0.8765	0.6875	0.9745	1
4060	chr6	39845371	39845371	0.634	1	1	1	1	1	0.9995	1	1	1	1
4068	chr6	42919815	42919815	0.9779	1	1	1	1	1	0.9971	1	1	1	1
4075	chr6	44319587	44319587	0.9071	0.7985	0.9621	0.9659	0.9941	0.9634	1	0.9947	0.9931	0.8316	0
4083	chr6	47466497	47466538	0.9492	0.8239	1	0.9948	1	0.9731	1	1	1	0.8318	0
4089	chr6	52826658	52826660	0.9791	0.911	1	1	1	1	0.9995	0.9947	1	0.9356	1
4106	chr6	64290970	64290970	0.6276	0.8205	0.6284	0.7188	0.396	0.7241	0.5112	0.5876	0.4345	0.8317	0
4109	chr6	65454089	65454089	0.167	0.0649	0.2639	0.275	0.2246	0.1625	0.2363	0.2014	0.1286	0.1	0
4130	chr6	78133467	78133467	0.2819	0.4569	0.2643	0.2278	0.3963	0.2877	0.3805	0.3355	0.2857	0.325	0
4131	chr6	79901555	79901555	0.9961	1	1	1	1	1	1	1	1	1	1
4134	chr6	81048636	81048636	0.0795	0.0747	0.0632	0	0.1378	0.0532	0.1411	0.1276	0.1012	0.0802	0
4142	chr6	90416146	90416146	0.2634	0.1392	0.36	0.3063	0.375	0.3929	0.5215	0.3467	0.4052	0.0701	1
4146	chr6	94031356	94031694	0.5511	0.4709	0.5488	0.4624	0.6324	0.7312	0.6088	0.601	0.5882	0.4128	0
4150	chr6	96569807	96569807	0.0934	0.0671	0.1908	0.14	0.0313	0.1324	0.1123	0.1382	0.0235	0.1014	0
4151	chr6	97238852	97238860	0.107	0.0563	0.1957	0.129	0.0519	0.1218	1	0.0533	0.1103	0.1486	1
4154	chr6	103384150	103384150	0.4674	0.6667	0.5	0.5455	0.3333	0.4643	1	0.3125	0.5714	0.5556	1
4158	chr6	106482352	106482352	0.2053	0.25	0.0517	0.1198	0.2476	0.1579	0.3114	0.2892	0.1802	0.3091	0
4159	chr6	107000721	107000721	0.6946	0.6964	0.657	0.5753	0.6931	0.6782	0.7694	0.7448	0.8176	0.802	1
4162	chr6	110600712	110600714	0.2915	0.4138	0.1782	0.2809	0.2784	0.4043	0.2003	0.18	0.2151	0.3878	1
4167	chr6	115585561	115585561	0.1676	0.128	0.1667	0.2937	0.4196	0.2536	0.4388	0.4364	0.2222	0.0275	0
4169	chr6	116047604	116047604	0.9917	1	1	1	1	1	1	1	1	1	1
4176	chr6	120443670	120443670	0.5611	0.44	0.5833	0.4524	0.6818	0.58	0.9995	0.5455	0.55	0.6731	0
4179	chr6	121840524	121840524	1	1	1	1	1	1	1	1	1	1	0
4215	chr6	157213166	157213166	0.5112	0.6333	0.7927	0.5536	0.4727	0.38	0.9922	0.4015	0.5357	0.4789	1
4216	chr6	157238333	157238333	0.7228	1	1	1	1	1	1	1	1	1	1
4224	chr6	159604868	159604868	0.8472	1	1	1	1	1	1	0.98	1	1	1
4228	chr6	160219092	160219096	0.6068	1	1	1	1	1	0.9935	1	1	1	0
4229	chr6	160235495	160235501	0.8513	0.7212	0.8889	0.8525	0.9315	0.8852	0.9528	0.8676	0.9196	0.7434	1
4230	chr6	160299197	160299201	0.9375	1	1	1	1	1	0.9922	1	1	1	0
4232	chr6	160535209	160535209	0.5878	1	1	1	1	1	0.9953	1	1	1	1
4233	chr6	160669052	160669052	0.8946	1	1	1	1	1	0.9991	1	1	1	1
4234	chr6	160728335	160728335	1	1	1	1	1	1	1	1	1	1	1
4235	chr6	160849872	160849872	0.7247	0.5833	0.75	0.4694	0.949	0.6688	0.9836	0.9167	0.9861	0.5741	1
4238	chr6	161374605	161374605	0.951	1	1	1	1	1	0.9972	1	1	1	1
4245	chr6	163393198	163393198	0.3998	0.2422	0.4194	0.3269	0.5726	0.3889	1	0.5714	0.5082	0.2119	1
4247	chr6	165840008	165840008	0.9275	1	1	1	1	1	1	1	1	1	1
4258	chr6	168119996	168119996	0.7636	1	1	1	1	1	0.9991	1	1	1	1
4259	chr6	168270260	168270260	0.6543	1	1	1	1	1	0.9981	1	1	1	1
4295	chr7	3120272	3120272	0.6798	1	1	1	1	1	1	1	1	1	1
4305	chr7	8332682	8332682	0.8206	0.875	0.6353	0.5158	0.99	0.6489	1	1	0.9375	0.9682	1
4310	chr7	12253802	12253802	0.2531	0.6032	0.1951	0.1813	0.1804	0.2247	0.115	0.12	0.1329	0.6	0
4312	chr7	13210642	13210642	0.1537	0.1084	0.1	0.1264	0.314	0.142	0.2524	0.264	0.0679	0.1359	0
4316	chr7	16708103	16708103	0.4358	0.8194	0.3688	0.5056	0.2526	0.4573	0.3199	0.2677	0.1548	0.85	1
4317	chr7	19478699	19478704	0.9547	0.9138	0.9353	0.9521	0.9845	0.9734	0.972	0.9588	0.9941	0.963	1
4321	chr7	23503699	23503699	1	1	1	1	1	1	1	1	1	1	0
4329	chr7	31657166	31657166	0.9661	1	1	1	1	1	0.9991	1	1	1	1
4332	chr7	32791629	32791629	0.1422	0.1753	0.1623	0.1442	0.169	0.1294	0.1084	0.0671	0.1098	0.25	1
4334	chr7	33749078	33749078	0.9707	1	1	1	1	1	0.9991	1	1	1	1
4336	chr7	34800842	34800861	0.9986	1	1	1	1	1	1	1	1	1	1
4340	chr7	38720115	38720115	0.2532	0.3333	0.4462	0.1067	0.4024	0.0538	0.3653	0.3514	0.4397	0.25	1
4343	chr7	41271202	41271202	0.0547	0.0183	0.1133	0.0976	0.0291	0.1037	0.0556	0.0438	0.0235	0.0423	0
4352	chr7	46062579	46062579	0.1174	0.1125	0.1111	0.1349	0.1279	0.0988	0.1067	0.119	0.1118	0.1646	0
4358	chr7	48194058	48194100	0.8485	1	1	1	1	1	1	1	1	1	1
4359	chr7	48481582	48481582	0.4109	0.4634	0.3861	0.3351	0.4783	0.2901	0.6139	0.5889	0.4026	0.4109	1
4368	chr7	52703778	52703778	0.4192	0.5882	0.3529	0.2765	0.6139	0.3311	0.5423	0.4236	0.4841	0.5987	1
4373	chr7	57493118	57493118	0.9888	1	1	1	1	1	1	1	1	1	0
4394	chr7	64829559	64829559	0.9908	0.9803	1	1	1	1	1	0.9946	0.9936	0.9891	1
4401	chr7	68462839	68462839	0.1873	0.2672	0.1635	0.3077	0.0294	0.1319	0.9971	0.1765	0.3545	0.2083	0
4402	chr7	68761514	68761514	0.9895	1	1	1	1	1	0.9981	1	1	1	1
4407	chr7	72844274	72844298	0.2158	0.2557	0.1221	0.0625	0.233	0.1632	0.3044	0.3627	0.2209	0.2818	0
4414	chr7	75058095	75058098	0.8603	0.8916	0.7176	0.7737	0.896	0.8353	0.9668	0.9521	0.8951	0.9231	1
4415	chr7	75906887	75906887	0.9971	1	1	1	1	1	0.9991	1	1	1	0
4416	chr7	76414827	76414827	0.9971	1	1	1	1	1	1	1	1	1	1
4422	chr7	81066090	81066090	0.6947	0.5855	0.6875	0.4624	0.9022	0.6379	0.958	0.9136	0.88	0.5784	1
4423	chr7	81255227	81255227	0.2844	0.2892	0.3913	0.4762	0.2041	0.3875	0.3263	0.2363	0.2089	0.2143	0
4428	chr7	83222440	83222440	0.2066	0.1667	0.2532	0.2647	0.1889	0.1705	0.1991	0.1489	0.3269	0.195	1
4429	chr7	88110882	88110882	0.9482	1	1	1	1	1	1	1	1	1	0
4430	chr7	88444262	88444262	0.9986	1	1	1	1	1	0.9991	1	1	1	1
4434	chr7	92122238	92122238	0.2065	0.3151	0.34	0.3333	0.0824	0.3	0.1712	0.125	0.0536	0.2639	0
4435	chr7	92552153	92552153	0.9851	1	1	1	1	1	0.9981	0.9947	1	1	1
4436	chr7	93405381	93405381	0.617	0.5556	0.679	0.3021	0.8535	0.3901	0.9099	0.8523	0.7963	0.5841	1
4437	chr7	93517305	93517305	0.1869	0.3	0.1667	0.022	0.3072	0.0787	0.3046	0.2569	0.2357	0.3397	1
4442	chr7	95741489	95741489	0.2521	0.3052	0.0855	0.2069	0.3397	0.2346	0.3613	0.4022	0.2857	0.2908	0
4443	chr7	97438226	97438226	0.2282	0.2113	0.2361	0.25	0.2763	0.3047	0.4393	0.2302	0.2016	0.25	0
4447	chr7	99219897	99219897	0.8957	1	1	1	1	1	1	1	1	1	1
4448	chr7	99549043	99549043	0.855	1	1	1	1	1	0.9991	1	1	1	1
4453	chr7	101191965	101191965	0.3355	0.3673	0.4107	0.4912	0.1324	0.3125	1	0.3017	0.2308	0.4667	1
4456	chr7	102260388	102260388	0.8784	0.871	0.94	0.9247	0.9527	0.9306	0.9986	1	0.9344	0.8056	1
4459	chr7	102932561	102932561	0.988	0.9589	1	1	1	0.9945	1	1	1	0.9894	1
4465	chr7	106981710	106981710	1	1	1	1	1	1	0.9843	1	1	1	0
4468	chr7	107730235	107730235	0.996	1	1	1	1	1	1	1	1	1	0
4470	chr7	111195767	111195767	0.7056	0.6125	0.7	0.8605	0.7647	0.725	1	0.7429	0.6351	0.7955	1
4473	chr7	113339572	113339572	0.3829	0.241	0.3056	0.3547	0.6196	0.3375	0.666	0.6075	0.4571	0.265	1
4484	chr7	124426023	124426023	0.8136	0.7239	0.8881	0.9345	0.8782	0.8169	0.8131	0.759	0.8651	0.7386	1
4487	chr7	125239057	125239057	0.5768	0.6776	0.6341	0.383	0.586	0.5765	0.6477	0.5707	0.628	0.6735	1
4488	chr7	127230174	127230174	0.0485	0.0188	0.0779	0.0893	0.0875	0.0349	0.0271	0.0449	0.0179	0.0368	0
4489	chr7	128289277	128289277	0.4776	0.22	0.6538	0.6563	0.5104	0.6	0.9902	0.5116	0.6429	0.2209	1
4498	chr7	132608124	132608124	0.9894	1	1	1	1	1	0.9942	1	1	1	0
4502	chr7	136498573	136498575	0.9226	0.8782	0.8014	0.967	0.9894	0.962	0.9939	0.988	0.9675	0.8763	1
4506	chr7	138650801	138650801	0.9934	1	1	1	1	1	1	1	1	1	1
4509	chr7	139101511	139101511	0.9948	1	1	1	1	0.96	0.9981	1	1	0.9857	1
4512	chr7	142659903	142659903	0.3805	0.1875	0.4231	0.3696	0.4615	0.373	1	0.6078	0.6224	0.1698	1
4514	chr7	148936255	148936255	0.803	0.9206	0.8731	0.7222	0.821	0.7095	0.7647	0.7278	0.8167	0.9765	1
4521	chr7	151315017	151315019	0.2212	0.1313	0.3491	0.1071	0.5	0.1831	0.4178	0.3929	0.4286	0.1296	0
4525	chr7	152540442	152540442	1	1	1	1	1	1	0.9933	1	1	1	1
4530	chr7	154264991	154264991	0.7304	1	1	1	1	1	0.9991	1	1	1	1
4531	chr7	154268965	154268965	0.3059	0.3	0.4032	0.3548	0.3929	0.2966	0.4331	0.3403	0.5	0.2113	0
4536	chr7	156101312	156101312	0.8381	1	1	1	1	1	0.9991	1	1	1	1
4578	chr8	439575	439575	0.0027	0	0	0.006	0	0.0053	0.0065	0.0101	0	0	0
4593	chr8	5971760	5971765	0.3575	0.1953	0.3241	0.3409	0.6286	0.375	0.73	0.4783	0.5776	0.1148	1
4601	chr8	9771920	9771920	0.8571	1	1	1	1	1	1	1	1	1	1
4603	chr8	10149871	10149871	0.8894	0.7785	0.878	0.9222	0.9694	0.9375	0.8662	0.9	1	0.7576	1
4604	chr8	10271520	10271524	0.7824	0.7091	0.902	0.7639	0.9058	0.803	0.8804	0.838	0.9355	0.6027	1
4605	chr8	11169220	11169220	0.0278	0.0122	0.026	0	0.0385	0.0281	0.0215	0.0461	0.0179	0.0455	0
4610	chr8	15691011	15691011	0.1533	0.0685	0.0833	0.3205	0.1575	0.2901	0.2338	0.1462	0.1753	0.0606	0
4612	chr8	16674062	16674063	1	1	1	1	1	1	0.9995	1	1	1	1
4619	chr8	20621985	20621985	0.9854	1	1	1	1	1	1	1	1	1	1
4622	chr8	21766797	21766797	0.8342	1	1	1	1	1	0.9981	1	1	1	1
4623	chr8	22709296	22709296	0.6985	1	1	1	1	1	1	1	1	1	1
4630	chr8	26027550	26027550	0.9856	1	0.9906	1	0.9861	1	1	1	1	0.9932	1
4634	chr8	27438465	27438465	0.702	0.9648	0.7639	0.7697	0.4783	0.7039	0.5658	0.5158	0.58	0.9659	1
4636	chr8	29820459	29820461	0.6744	1	1	1	1	1	0.9991	1	1	1	1
4637	chr8	30740468	30740468	0.9921	1	1	1	1	1	1	1	1	1	1
4645	chr8	36525567	36525582	0.2358	0.2927	0.25	0.099	0.2549	0.1333	0.2743	0.1947	0.2901	0.3857	0
4649	chr8	38918553	38918553	0.8975	1	1	1	1	1	1	1	1	1	1
4652	chr8	40820766	40820766	0.7315	1	1	1	1	1	0.9991	1	1	1	1
4654	chr8	41412939	41412939	0.2488	0.0208	0.4	0.2241	0.4894	0.1905	0.9952	0.3974	0.4886	0.0439	1
4660	chr8	47764037	47764037	0.9878	1	1	1	1	1	1	1	1	1	1
4661	chr8	48174023	48174023	0.7651	1	1	1	1	1	1	1	1	1	1
4662	chr8	49713404	49713404	0.8309	0.5357	0.9938	0.9323	0.965	0.9516	0.9533	0.9255	0.9176	0.4861	1
4664	chr8	51790814	51790814	0.5355	0.1919	0.7892	0.8723	0.5882	0.7989	0.5761	0.5464	0.6346	0.0364	1
4666	chr8	53594013	53594013	0.7289	1	1	1	1	1	1	1	1	1	1
4670	chr8	57072061	57072061	0.9987	1	1	1	1	1	1	1	1	1	1
4671	chr8	58703431	58703431	0.2249	0.3243	0.3526	0.3333	0.1348	0.2716	0.1895	0.1173	0.1563	0.2179	0
4674	chr8	61213323	61213323	0.8312	0.9205	0.8161	0.4583	0.9466	0.5474	0.9692	0.9608	0.9942	0.9864	1
4675	chr8	63092056	63092060	0.9711	1	1	1	1	1	1	1	1	1	1
4677	chr8	64549215	64549217	0.505	0.7576	0.538	0.2857	0.5426	0.3869	0.6745	0.5655	0.4675	0.8896	1
4678	chr8	65040539	65040542	0.6906	0.8429	0.7639	0.337	0.8011	0.4725	0.7673	0.7444	0.8169	0.8978	1
4683	chr8	69160400	69160400	0.9681	1	1	1	1	1	0.9991	1	1	1	1
4684	chr8	72111387	72111629	0.5454	0.5291	0.4765	0.4479	0.6429	0.5914	0.6008	0.5928	0.6235	0.4811	0
4690	chr8	77036103	77036103	0.1741	0.125	0.1232	0.3615	0.1386	0.1338	0.9951	0.2381	0.0942	0.2688	1
4695	chr8	84962077	84962077	0.9985	1	1	1	1	1	1	1	1	1	1
4696	chr8	85262121	85262121	0.8314	0.8523	0.8654	0.9057	0.8362	0.8617	1	0.8509	0.8723	0.9032	1
4712	chr8	108791896	108791896	0.1069	0.125	0.0988	0.0365	0.1505	0.0158	0.1489	0.1683	0.064	0.1773	1
4714	chr8	115398732	115398732	0.9986	1	1	1	1	1	1	1	1	1	1
4717	chr8	117608519	117608519	0.0625	0.0556	0.0522	0.0724	0.0333	0.0676	0.9981	0.0407	0.1508	0.0521	1
4733	chr8	127521605	127521605	0.7285	0.7319	0.7899	0.8241	0.72	0.8194	0.7953	0.6645	0.7267	0.7581	1
4737	chr8	130897702	130897702	0.7079	1	1	1	1	1	1	1	1	1	1
4738	chr8	132933298	132933298	0.9817	1	1	1	1	1	0.9981	1	1	1	1
4742	chr8	136026912	136026912	0.972	0.9329	1	1	1	0.9944	1	1	1	0.919	1
4749	chr8	138313722	138313722	0.3333	0.4907	0.5111	0.6596	0.1618	0.3534	0.399	0.2132	0.2544	0.3051	0
4751	chr8	139157950	139157950	0.755	0.9744	0.7244	0.9167	0.6071	0.9268	0.6018	0.5515	0.5128	0.989	1
4770	chr8	143988337	143988337	0.7444	1	1	1	1	1	1	1	1	1	0
4771	chr8	144021102	144021263	0.9185	1	1	1	1	1	0.9981	1	1	1	0
4783	chr9	129766	129766	0.1337	0.0636	0.0976	0.1667	0.375	0.2264	0.357	0.3696	0.2326	0.0172	0
4788	chr9	817722	817722	0.4045	0.2765	0.3095	0.1968	0.6327	0.3908	0.6402	0.6022	0.5875	0.3029	1
4795	chr9	2781617	2781617	0.6176	0.6948	0.7563	0.6559	0.5372	0.5714	0.6753	0.6354	0.45	0.7602	1
4802	chr9	6727606	6727606	0.5061	0.5976	0.4345	0.484	0.365	0.6294	0.45	0.4643	0.3631	0.7103	0
4805	chr9	6978413	6978413	0.0063	0.0122	0.0063	0	0.0156	0	0.9895	0	0.0065	0.0097	0
4808	chr9	9008030	9008030	0.5775	0.4602	0.5115	0.8021	0.5485	0.7609	0.5224	0.495	0.5465	0.5	0
4810	chr9	10798390	10798394	0.4455	0.4034	0.4186	0.1875	0.6287	0.3226	0.627	0.6139	0.6131	0.3909	1
4814	chr9	12026316	12026316	0.3495	0.3	0.35	0.5	0.375	0.5556	0.9961	0.5	0.5625	0.2273	0
4826	chr9	19671056	19671059	0.4682	0.142	0.54	0.5269	0.8315	0.5114	0.873	0.8086	0.7464	0.0682	1
4842	chr9	29877652	29877652	0.4706	0.3409	0.2989	0.5938	0.6019	0.4734	0.6839	0.76	0.4529	0.2364	1
4843	chr9	31978475	31978475	0.4682	0.5446	0.6574	0.4054	0.5809	0.4552	0.7725	0.675	0.6739	0.6111	1
4845	chr9	32883288	32883291	0.5608	0.3294	0.6418	0.6845	0.7738	0.5602	0.8289	0.6875	0.8649	0.2619	1
4846	chr9	33130561	33130561	0.3949	0.4583	0.3014	0.28	0.3571	0.3194	0.5461	0.4839	0.56	0.5244	0
4924	chr9	72029976	72029976	0.1874	0.0806	0.1724	0.2845	0.1786	0.1319	0.9962	0.2095	0.1574	0.277	1
4926	chr9	74972504	74972504	0.4187	0.408	0.4713	0.4271	0.4604	0.4368	0.4099	0.4208	0.5	0.2591	1
4927	chr9	76280876	76280876	0.1298	0.3355	0.0759	0.0926	0.1	0.1337	0.0921	0.0625	0.0443	0.2254	0
4928	chr9	76539568	76539568	0.3463	0.2797	0.3868	0.3488	0.5	0.3305	1	0.407	0.3542	0.3365	1
4929	chr9	77452611	77452611	0.6233	1	1	1	1	1	1	1	1	1	1
4935	chr9	81197428	81197428	0.9851	1	1	1	1	1	0.9991	1	1	1	1
4936	chr9	81431675	81431675	0.2444	0.4651	0.1322	0.0781	0.2524	0.1702	0.2866	0.2696	0.1588	0.4128	0
4938	chr9	83888038	83888038	0.9938	1	1	1	1	1	1	1	1	0.995	0
4940	chr9	86999017	86999017	0.8523	0.8353	0.741	0.7211	0.95	0.7935	0.9407	0.9439	0.9695	0.8853	1
4946	chr9	88096330	88096330	0.1182	0.0733	0.1053	0.1813	0.1105	0.1346	0.1725	0.1067	0.1338	0.1563	0
4948	chr9	88659629	88659629	0.9948	1	1	1	1	1	1	1	1	1	1
4949	chr9	88974430	88974430	0.6974	1	1	1	1	1	0.9991	1	1	1	1
4950	chr9	89040233	89040233	0.9318	1	1	1	1	1	1	1	1	1	1
4953	chr9	90432262	90432262	0.2796	0.1067	0.3828	0.4825	0.3016	0.3712	0.5447	0.2891	0.3509	0.1059	1
4958	chr9	93208752	93208752	0.5845	0.9773	0.9853	1	1	1	1	1	1	1	1
4959	chr9	93211257	93211257	0.9289	1	1	1	1	1	1	1	1	1	1
4966	chr9	98595559	98595559	0.5569	0.5602	0.4226	0.3854	0.6786	0.5341	0.6998	0.6895	0.5833	0.6193	1
4972	chr9	105087642	105087646	0.4049	0.431	0.3908	0.2	0.4747	0.3211	0.5341	0.495	0.4709	0.4545	1
4977	chr9	108455199	108455199	0.4706	0.5	0.5	0.375	0.5	0.5417	0.9942	0.6	0.3333	0.5882	1
4978	chr9	109350879	109350879	0.0831	0	0.0287	0.0158	0.1436	0.1374	0.178	0.2337	0.1412	0	1
4987	chr9	116936097	116936097	0.7011	1	1	1	1	1	0.9971	1	1	1	1
4991	chr9	121895762	121895762	0.9751	1	1	1	1	1	0.9981	1	1	1	1
4993	chr9	123347685	123347685	0.8623	1	1	1	1	1	1	1	1	1	1
4995	chr9	124445060	124445060	0.2588	0.1667	0.6875	0.3333	0	0.2105	0.999	0.5	0	0.24	1
4996	chr9	125265677	125265677	0.9782	1	1	1	1	1	1	1	1	1	1
5000	chr9	125814179	125814179	0.9961	1	1	1	1	1	1	1	1	1	0
5006	chr9	127368427	127368427	0.0384	0.0061	0.0298	0.0816	0.0563	0.0333	0.0005	0.0432	0.0235	0.0571	0
5008	chr9	127882602	127882602	0.9983	1	1	1	1	1	1	1	1	1	1
5011	chr9	129689821	129689821	0.2564	0.5978	0.2143	0.0649	0.4221	0.0893	0.3016	0.3507	0.425	0.65	0
5017	chr9	131789213	131789213	0.0696	0.1231	0.1515	0.0462	0.0422	0.0541	1	0.0536	0.0614	0.0471	1
5026	chr9	134301279	134301279	0.055	0.0484	0.1273	0.069	0.0385	0.0063	0.9972	0	0.0887	0.0862	1
5038	chr9	135350252	135350252	0.748	0.6548	0.8647	0.8	0.7772	0.8523	0.6508	0.6598	0.8025	0.6636	0
